# Supplementary material for: Early peripheral blood gene expression associated with good and poor 90-day ischemic stroke outcomes
Source: J Neuroinflammation. 2023 Jan 23;20:13. doi: 10.1186/s12974-022-02680-y (PMC9869610; doi:10.1186/s12974-022-02680-y)
Supplement: Supplementary file 5 — Additional file 5: Table S1 A Gene expression of genes at ≤ 3 h of ischemic stroke (IS) onset that associates with 90-day outcome. 467 Genes significantly differentially expressed between Poor 90-day mRS IS Outcome and Vascular Risk Factor Control (VRFC) (FDR < 0.05, |FC|> 2). 49 Genes significantly differentially expressed between Good 90-day mRS IS Outcome and VRFC (FDR < 0.05, |FC|> 2). 709 Genes (at ≤ 3 h) significantly differentially expressed between participants with Poor 90-day mRS IS Outcome and participants with Good 90-day mRS Outcome (P < 0.05, |FC|> 1.3). 538 Genes significantly associated with 90-day NIHSS Outcome (P < 0.005) B Gene expression of genes at 5 h of IS onset that associates with 90-day outcome. 526 Genes significantly differentially expressed between Poor 90-day mRS IS Outcome and VRFC (FDR < 0.05, |FC|> 2). 100 Genes significantly differentially expressed between Good 90-day mRS IS Outcome and VRFC (FDR < 0.05, |FC|> 2). 658 Genes significantly differentially expressed between Poor 90-day mRS IS Outcome and Good 90-day mRS Outcome (P < 0.05, |FC|> 1.3). 197 Genes significantly associated with 90-day NIHSS Outcome (P < 0.005). C Gene expression of genes at 24 h of IS onset that associates with 90-day outcome. 571 Genes significantly differentially expressed between Poor 90-day mRS IS Outcome and VRFC (FDR < 0.05, |FC|> 2). 35 Genes significantly differentially expressed between Good 90-day mRS IS Outcome and VRFC (FDR < 0.05, |FC|> 2). 363 Genes significantly differentially expressed between Poor 90-day mRS IS Outcome and Good 90-day mRS IS Outcome (P < 0.05, |FC|> 1.3). 147 Genes significantly associated with 90-day NIHSS Outcome (P < 0.005). D Genes consistently differentially expressed between ischemic stroke participants with poor 90-day mRS outcome and controls over the three time-points. E Genes consistently differentially expressed between ischemic stroke participants with good 90-day mRS outcome and controls over the three time-poi [file 12974_2022_2680_MOESM5_ESM.xlsx]

## Sheet: ST1. Per Gene Analysis Results
Table S1A. Gene expression of genes at ≤3 hours of ischemic stroke (IS) onset that associates with 90-day outcome
Blank as Gene Symbol column represents no annotated genes available
467 Genes significantly differentially expressed between Poor 90-day mRS IS Outcome and Vascular Risk Factor Control (VRFC) (FDR <0.05, |FC|>2)
Probeset ID	Gene Symbol	p-value(Poor vs. Control)	stepup(p-value(Poor vs. Control))	Fold-Change(Poor vs. Control)	Fold-Change(Poor vs. Control) (Description)
1559528_at	LOC100129917	0.000254005	0.00312869	-2.2195	Poor down vs Control
205434_s_at	AAK1	3.97e-08	6.21e-06	-2.86239	Poor down vs Control
237035_at		1.75e-05	0.000433275	-2.42185	Poor down vs Control
221969_at	PAX5	1.96e-05	0.000471082	-2.63956	Poor down vs Control
238362_at		1.03e-05	0.00029393	-2.16836	Poor down vs Control
237429_at		9.94e-07	5.59e-05	-2.32165	Poor down vs Control
208253_at	SIGLEC8	0.00198013	0.0143805	-2.58626	Poor down vs Control
219300_s_at	CNTNAP2	5.18e-05	0.000961996	-3.37897	Poor down vs Control
232465_at		3.41e-05	0.000704967	-2.0997	Poor down vs Control
243041_s_at		6.2e-06	0.000205375	-3.26973	Poor down vs Control
1552689_at	CASKIN1	6.5e-09	1.82e-06	-2.27764	Poor down vs Control
1561167_at		1.23e-05	0.000334219	-2.36532	Poor down vs Control
1562399_at		5.94e-05	0.00106589	-2.13166	Poor down vs Control
209441_at	RHOBTB2	9.7e-09	2.31e-06	-2.16958	Poor down vs Control
215597_x_at	LOC101929165	0.000557424	0.00559075	-2.06778	Poor down vs Control
1563039_at	LARGE-AS1	0.000581844	0.00577315	-2.01692	Poor down vs Control
204021_s_at	PURA	2.27e-09	9.12e-07	-2.37188	Poor down vs Control
215385_at		1.07e-06	5.87e-05	-2.41826	Poor down vs Control
241347_at	RNF213	1.2e-06	6.32e-05	-2.43629	Poor down vs Control
231004_s_at		8.4e-13	1.6e-08	-2.53288	Poor down vs Control
215750_at		7.16e-05	0.00121897	-2.08999	Poor down vs Control
215621_s_at	IGHD	0.000570916	0.00569705	-2.52177	Poor down vs Control
219380_x_at	POLH	1.97e-07	1.85e-05	-2.22106	Poor down vs Control
241536_at		1.09e-06	5.93e-05	-2.07183	Poor down vs Control
211282_x_at	TNFRSF25	1.11e-07	1.24e-05	-2.06119	Poor down vs Control
233438_at	LINC01590 /// SMIM8	5.1e-05	0.000951268	-2.05737	Poor down vs Control
243810_at		0.000444284	0.00471535	-2.06082	Poor down vs Control
202779_s_at	UBE2S /// UBE2SP1	1.39e-08	3.03e-06	-2.18853	Poor down vs Control
222029_x_at	PFDN6	1.02e-09	5.43e-07	-2.26548	Poor down vs Control
214145_s_at	SPTB	1.28e-05	0.000345859	-2.00274	Poor down vs Control
1552315_at	GIMAP1	1.21e-11	3.29e-08	-2.23496	Poor down vs Control
209870_s_at	APBA2	2.39e-06	0.000104333	-2.06491	Poor down vs Control
237005_at	EMC3-AS1	9.53e-08	1.12e-05	-2.03377	Poor down vs Control
1564211_at	LINC01550	5.9e-05	0.00106089	-2.28145	Poor down vs Control
230408_at	PCGF3	1.5e-07	1.52e-05	-2.04133	Poor down vs Control
244208_at		3.57e-08	5.76e-06	-2.11518	Poor down vs Control
208141_s_at	DOHH	3.44e-07	2.67e-05	-2.29005	Poor down vs Control
227186_s_at	MRPL41	9.83e-09	2.32e-06	-2.4079	Poor down vs Control
235425_at	SGOL2	0.00159771	0.0122737	-2.04189	Poor down vs Control
240102_at		1.18e-05	0.000323237	-2.15961	Poor down vs Control
213887_s_at	POLR2E	2.56e-06	0.000109126	-2.07158	Poor down vs Control
235701_at		8.56e-06	0.00025809	-2.01008	Poor down vs Control
214916_x_at	IGHA1 /// IGHA2 /// IGHG1 /// IGHG3 /// IGHJ4 /// IGHM /// IGHV3-23 /// IGHV4-31 /// IGK /// ZCWPW2	0.000182302	0.00244949	-2.0654	Poor down vs Control
207798_s_at	ATXN2L	5.1e-08	7.45e-06	-2.19796	Poor down vs Control
208797_s_at	GOLGA8A	5.82e-08	8.1e-06	-2.05259	Poor down vs Control
239862_at		1.66e-05	0.000418616	-2.01407	Poor down vs Control
230509_at	SNX22	2.95e-06	0.000120802	-2.10047	Poor down vs Control
237753_at	IL21R	7.19e-08	9.42e-06	-2.3081	Poor down vs Control
243791_at		8.77e-07	5.12e-05	-2.36514	Poor down vs Control
213746_s_at	FLNA	3.23e-08	5.43e-06	-2.28893	Poor down vs Control
230415_at		1.24e-07	1.34e-05	-2.10899	Poor down vs Control
200702_s_at	DDX24	2.2e-07	2.02e-05	-2.33816	Poor down vs Control
229353_s_at	NUCKS1	1.25e-06	6.51e-05	-2.30406	Poor down vs Control
243275_at		3.84e-05	0.000770978	-2.29864	Poor down vs Control
220597_s_at	ARL6IP4	7.73e-08	9.83e-06	-2.24244	Poor down vs Control
215429_s_at	ZNF428	5.35e-10	3.64e-07	-2.09554	Poor down vs Control
233588_x_at	PFDN6	6.51e-09	1.82e-06	-2.20776	Poor down vs Control
202555_s_at	MYLK	0.00652426	0.0351641	-2.06233	Poor down vs Control
242550_at	EIF3B	1.59e-07	1.58e-05	-2.10787	Poor down vs Control
216763_at		3.67e-05	0.000747024	-2.41985	Poor down vs Control
218975_at	COL5A3	0.0006721	0.0064098	-3.35215	Poor down vs Control
1558409_at		0.000178578	0.00241294	-2.57383	Poor down vs Control
241835_at		0.00233714	0.0163352	-2.08195	Poor down vs Control
204083_s_at	TPM2	1.86e-06	8.68e-05	-2.17395	Poor down vs Control
1557994_at	TTN	7.66e-06	0.000238289	-2.14423	Poor down vs Control
243_g_at	MAP4	1.1e-08	2.53e-06	-2.38585	Poor down vs Control
201903_at	UQCRC1	6.42e-06	0.000210992	-2.06195	Poor down vs Control
212315_s_at	NUP210	1.04e-11	3.29e-08	-2.04017	Poor down vs Control
215714_s_at	SMARCA4	9.39e-11	1.08e-07	-2.05516	Poor down vs Control
242801_at		0.000301308	0.00352847	-2.04125	Poor down vs Control
1555613_a_at	ZAP70	7.23e-06	0.000229067	-2.02879	Poor down vs Control
1569302_at	CEP295	6.04e-05	0.00107956	-2.26006	Poor down vs Control
234838_at		0.000368606	0.00410633	-2.26092	Poor down vs Control
244878_at		5.17e-06	0.000179748	-2.05581	Poor down vs Control
243902_at		7.71e-05	0.00129201	-2.42781	Poor down vs Control
242644_at	TMC8	1.8e-08	3.76e-06	-2.14815	Poor down vs Control
215925_s_at	CD72	5.14e-05	0.000957192	-2.29258	Poor down vs Control
235802_at	PLD4	9.23e-07	5.31e-05	-2.03049	Poor down vs Control
1554539_a_at	RHOF	2.99e-07	2.45e-05	-2.07697	Poor down vs Control
212520_s_at	SMARCA4	9.27e-07	5.32e-05	-2.18032	Poor down vs Control
226737_at	SLC25A42	7.32e-10	4.33e-07	-2.01802	Poor down vs Control
221936_x_at	MRPL41	1.36e-08	3e-06	-2.37676	Poor down vs Control
1555022_at	RGS12	9.08e-08	1.09e-05	-2.10425	Poor down vs Control
244512_at	HOXB-AS1	8.29e-05	0.00136983	-2.02888	Poor down vs Control
225840_at	TEF	4.9e-11	7.49e-08	-2.17544	Poor down vs Control
208621_s_at	EZR	4.55e-07	3.26e-05	-2.26641	Poor down vs Control
209374_s_at	IGHM	0.000173323	0.00235956	-2.13514	Poor down vs Control
1558173_a_at	LUZP1	2.1e-07	1.94e-05	-2.06371	Poor down vs Control
209153_s_at	TCF3	5.29e-11	7.71e-08	-2.16983	Poor down vs Control
219864_s_at	RCAN3	0.000266249	0.00323127	-2.15462	Poor down vs Control
222078_at	PKLR	1.04e-06	5.78e-05	-2.09352	Poor down vs Control
201182_s_at	CHD4	0.000111854	0.00170886	-2.05287	Poor down vs Control
244865_at	HAX1	1.4e-07	1.43e-05	-2.17544	Poor down vs Control
212966_at	HIC2	4.84e-06	0.000171771	-2.02754	Poor down vs Control
226913_s_at	SOX8	7.77e-05	0.0012992	-2.38794	Poor down vs Control
224962_at	C9orf69	3.1e-08	5.37e-06	-2.03924	Poor down vs Control
242827_x_at		6.28e-06	0.000207076	-2.00662	Poor down vs Control
242551_at		9.73e-07	5.5e-05	-2.15146	Poor down vs Control
1567628_at	CD74	1.36e-07	1.41e-05	-2.35194	Poor down vs Control
228741_s_at	HCN3	1.47e-06	7.28e-05	-2.07506	Poor down vs Control
225425_s_at	MRPL41	1.6e-10	1.59e-07	-2.26984	Poor down vs Control
1556004_at	LOC101928817	1.34e-05	0.000355722	-2.00318	Poor down vs Control
208871_at	ATN1	5.62e-09	1.64e-06	-2.01427	Poor down vs Control
241669_x_at	PRKD2	5.39e-06	0.000185509	-2.09291	Poor down vs Control
204050_s_at	CLTA	3.15e-08	5.38e-06	-2.00486	Poor down vs Control
232911_at	ZFP14	0.000743065	0.00691172	-2.20668	Poor down vs Control
230034_x_at	MRPL41	1.82e-08	3.76e-06	-2.26746	Poor down vs Control
217518_at	MYOF	3.81e-05	0.000766844	-2.62651	Poor down vs Control
229750_at	POU2F2	6.74e-11	8.67e-08	-2.24978	Poor down vs Control
201267_s_at	PSMC3	2.73e-07	2.31e-05	-2.12112	Poor down vs Control
228827_at	RUNX1T1	0.000944209	0.00824594	-2.18271	Poor down vs Control
1554512_a_at	CEP89	2.16e-05	0.000506787	-2.00859	Poor down vs Control
231941_s_at	MUC20	0.00210003	0.015071	-2.05098	Poor down vs Control
202407_s_at	PRPF31	6.46e-09	1.82e-06	-2.12792	Poor down vs Control
236279_at		1.76e-06	8.33e-05	-2.16875	Poor down vs Control
213806_at	PURA	5.42e-08	7.72e-06	-2.03707	Poor down vs Control
229809_at	POU6F1	9.22e-06	0.000272353	-2.07631	Poor down vs Control
234738_s_at	KLHDC4	9.88e-07	5.56e-05	-2.09525	Poor down vs Control
1566491_at		0.000131325	0.00191607	-2.19286	Poor down vs Control
243367_at		0.000423094	0.00455232	-2.09357	Poor down vs Control
204890_s_at	LCK	3.04e-07	2.47e-05	-2.12081	Poor down vs Control
215133_s_at	FAM153A /// FAM153B /// LOC100507387 /// LOC105377751	0.000620769	0.00605316	-2.52597	Poor down vs Control
1567627_at	CD74	1.82e-07	1.74e-05	-2.29758	Poor down vs Control
228671_at	TMEM201	1.17e-11	3.29e-08	-2.24968	Poor down vs Control
49452_at	ACACB	5.6e-07	3.75e-05	-2.03419	Poor down vs Control
202384_s_at	TCOF1	4.97e-11	7.49e-08	-2.20157	Poor down vs Control
202509_s_at	TNFAIP2	1.25e-05	0.000338084	-2.15305	Poor down vs Control
222026_at	RBM3	2.64e-07	2.27e-05	-2.02114	Poor down vs Control
225423_x_at	MRPL41	6.22e-08	8.46e-06	-2.19768	Poor down vs Control
208710_s_at	AP3D1	2.18e-05	0.00050989	-2.01487	Poor down vs Control
1557129_a_at	FAM111B	6e-05	0.0010745	-2.19163	Poor down vs Control
232927_at		6.42e-05	0.00112412	-2.04188	Poor down vs Control
223916_s_at	BCOR	4.84e-08	7.18e-06	-2.2641	Poor down vs Control
204392_at	CAMK1	3.63e-06	0.000140169	-2.16052	Poor down vs Control
203422_at	POLD1	1.02e-07	1.17e-05	-2.12639	Poor down vs Control
238097_at	GAS6-AS1	0.0068052	0.0361744	-2.12044	Poor down vs Control
209196_at	WDR46	1.59e-08	3.42e-06	-2.04156	Poor down vs Control
219541_at	LIME1	5.12e-08	7.47e-06	-2.00597	Poor down vs Control
206398_s_at	CD19	0.00115927	0.00963718	-2.1048	Poor down vs Control
242947_at		1.87e-07	1.78e-05	-2.57012	Poor down vs Control
231798_at	NOG	4.18e-06	0.000155532	-3.21235	Poor down vs Control
223182_s_at	AGPAT3	7.33e-06	0.000231726	-2.07257	Poor down vs Control
233869_x_at		3.82e-06	0.000145853	-2.12084	Poor down vs Control
206980_s_at	FLT3LG	3.08e-07	2.48e-05	-2.21637	Poor down vs Control
242240_at		3.25e-08	5.43e-06	-2.16045	Poor down vs Control
214752_x_at	FLNA	9.22e-08	1.1e-05	-2.02517	Poor down vs Control
204574_s_at	MMP19	1.55e-09	6.96e-07	-2.02551	Poor down vs Control
208657_s_at	SEPT9	2.3e-09	9.13e-07	-2.0894	Poor down vs Control
244239_at		1.82e-06	8.53e-05	-2.15168	Poor down vs Control
228133_s_at	MYH11	4.73e-06	0.00016837	-2.03168	Poor down vs Control
206150_at	CD27	1.31e-06	6.69e-05	-2.17732	Poor down vs Control
229063_s_at	CCDC107	5.98e-07	3.91e-05	-2.01243	Poor down vs Control
207891_s_at	HAUS7 /// TREX2	1.78e-07	1.72e-05	-2.12016	Poor down vs Control
206385_s_at	ANK3	1.41e-06	7.08e-05	-2.18436	Poor down vs Control
227232_at	EVL	1.45e-05	0.000377286	-2.0858	Poor down vs Control
219915_s_at	SLC16A10	0.000740155	0.00689052	-2.18089	Poor down vs Control
43427_at	ACACB	4.12e-07	3e-05	-2.01294	Poor down vs Control
232614_at		3.09e-05	0.00065788	-2.12904	Poor down vs Control
236542_at	LOC105379661	3e-06	0.000122218	-2.72251	Poor down vs Control
233497_at		0.000116079	0.00174967	-2.21757	Poor down vs Control
243618_s_at	ZNF827	3.22e-07	2.54e-05	-2.16704	Poor down vs Control
213235_at	KNOP1	2.52e-06	0.000108488	-2.0606	Poor down vs Control
209442_x_at	ANK3	1.12e-07	1.25e-05	-2.26354	Poor down vs Control
213848_at	DUSP7	3.03e-11	5.76e-08	-2.01248	Poor down vs Control
222760_at	ZNF703	6.59e-06	0.000214487	-2.2572	Poor down vs Control
237353_at		8.5e-06	0.000256766	-2.03603	Poor down vs Control
210948_s_at	LEF1	3.16e-06	0.000127213	-2.27319	Poor down vs Control
235154_at	TAF3	9.21e-10	5.02e-07	-2.04835	Poor down vs Control
200859_x_at	FLNA	1.02e-07	1.17e-05	-2.01444	Poor down vs Control
232882_at		2.4e-06	0.000104523	-2.13792	Poor down vs Control
233689_at		0.00148542	0.0116174	-2.19277	Poor down vs Control
216857_at	TRBV21-1	2.59e-05	0.000578488	-2.66109	Poor down vs Control
1566040_at	LOC100288656	3.25e-06	0.000129822	-2.15065	Poor down vs Control
217234_s_at	EZR	8.98e-06	0.000267099	-2.11831	Poor down vs Control
221656_s_at	ARHGEF10L	7.23e-06	0.000229067	-2.0049	Poor down vs Control
40016_g_at	MAST4	4.46e-07	3.21e-05	-2.06064	Poor down vs Control
242866_x_at	POU2F2	3e-09	1.09e-06	-2.06235	Poor down vs Control
203632_s_at	GPRC5B	0.000660435	0.00633009	-2.53705	Poor down vs Control
230629_s_at	EP400	1.14e-07	1.26e-05	-2.08796	Poor down vs Control
223743_s_at	MRPL4	4.34e-12	2.37e-08	-2.35254	Poor down vs Control
229093_at		7.61e-06	0.000237813	-2.0623	Poor down vs Control
203931_s_at	MRPL12	5.51e-07	3.72e-05	-2.19063	Poor down vs Control
1566039_a_at	LOC100996385 /// LOC105377772 /// LOC105379685	1.01e-05	0.000290685	-2.38291	Poor down vs Control
244696_at		0.000212915	0.00274554	-2.12421	Poor down vs Control
209136_s_at	USP10	3.73e-07	2.83e-05	-2.04051	Poor down vs Control
207826_s_at	ID3	2.44e-07	2.16e-05	-2.02484	Poor down vs Control
237839_at		2.1e-07	1.94e-05	-2.58438	Poor down vs Control
231498_at	LOC105379341	9.77e-05	0.00154557	-2.03573	Poor down vs Control
237556_at		0.00489373	0.0284175	-2.06158	Poor down vs Control
223621_at	PNMA3	0.0003678	0.00410171	-2.0977	Poor down vs Control
226548_at	SBK1	9.02e-06	0.00026808	-2.45938	Poor down vs Control
1558410_s_at		7.23e-05	0.00122819	-2.37282	Poor down vs Control
213378_s_at	DDX11 /// DDX12P /// LOC642846	0.000531144	0.00539747	-2.28056	Poor down vs Control
204328_at	TMC6	1.73e-09	7.27e-07	-2.0052	Poor down vs Control
241679_at		0.00316545	0.0205686	-2.37508	Poor down vs Control
227262_at	HAPLN3	2.4e-06	0.000104523	-2.00458	Poor down vs Control
209368_at	EPHX2	2.04e-06	9.33e-05	-2.15078	Poor down vs Control
206337_at	CCR7	7.34e-07	4.53e-05	-2.11131	Poor down vs Control
230891_at	TUBE1	0.000220339	0.00281636	-2.0604	Poor down vs Control
214537_at	HIST1H1D	9.85e-05	0.0015512	-2.02796	Poor down vs Control
215692_s_at	MPPED2	0.000177701	0.00240604	-2.01871	Poor down vs Control
241525_at	LOC200772	0.000700677	0.00661882	-2.29166	Poor down vs Control
1316_at	THRA	7.18e-06	0.000228211	-2.02945	Poor down vs Control
208602_x_at	CD6	1.15e-07	1.26e-05	-2.0427	Poor down vs Control
213348_at	CDKN1C	7.84e-06	0.000242333	-2.29603	Poor down vs Control
243423_at	TNIP1	0.000762122	0.00703532	-2.13337	Poor down vs Control
231499_s_at	LOC105379341	0.000112191	0.00171113	-2.12157	Poor down vs Control
52255_s_at	COL5A3	0.000413435	0.00447168	-2.76386	Poor down vs Control
1569453_a_at	LOC692247	0.000510193	0.00523936	-2.35625	Poor down vs Control
208159_x_at	DDX11	0.00136439	0.0109108	-2.08827	Poor down vs Control
208149_x_at	DDX11	0.00114127	0.00953102	-2.13755	Poor down vs Control
235756_at		6.82e-05	0.00117843	-2.14585	Poor down vs Control
244172_at		3.42e-05	0.000706177	-2.03248	Poor down vs Control
214095_at	SHMT2	1.22e-07	1.33e-05	-2.00331	Poor down vs Control
214595_at	KCNG1	1.83e-05	0.000447779	-2.53353	Poor down vs Control
204581_at	CD22	0.000304222	0.00355497	-2.03359	Poor down vs Control
202690_s_at	SNRPD1	9.41e-05	0.00150674	-2.07814	Poor down vs Control
211900_x_at	CD6	2.27e-07	2.05e-05	-2.03829	Poor down vs Control
200671_s_at	SPTBN1	1.43e-06	7.11e-05	-2.05288	Poor down vs Control
230503_at		0.000648293	0.00624403	-2.14091	Poor down vs Control
205379_at	CBR3	0.00120357	0.00991117	-2.12096	Poor down vs Control
1562831_a_at	WDR11-AS1	0.00281216	0.0187736	-2.04708	Poor down vs Control
243218_at		0.00523849	0.0299039	-2.17944	Poor down vs Control
226388_at	TCEA3	0.000157304	0.00219445	-2.26127	Poor down vs Control
229909_at	B4GALNT3	0.00416144	0.0252067	-2.58237	Poor down vs Control
213674_x_at	IGHD	0.00882111	0.0438419	-2.00305	Poor down vs Control
213183_s_at		6.32e-06	0.000207946	-2.17342	Poor down vs Control
225720_at	SYNPO2	0.000194822	0.00257449	-2.17281	Poor down vs Control
1564435_a_at	KRT72	0.00816649	0.0414265	-2.30819	Poor down vs Control
40020_at	CELSR3	0.000235803	0.00295867	-2.27556	Poor down vs Control
205485_at	RYR1	0.000136723	0.00196791	-2.04178	Poor down vs Control
222048_at	CRYBB2P1	0.00663436	0.0355559	-2.03226	Poor down vs Control
214038_at	CCL8	0.000450063	0.00476281	-2.17579	Poor down vs Control
241074_at		0.000640718	0.00618743	-2.08496	Poor down vs Control
241007_at		0.00575701	0.032097	-2.03951	Poor down vs Control
236432_at		0.00156619	0.0120891	2.01153	Poor up vs Control
1568836_at	CLK4	0.00154144	0.0119529	2.37595	Poor up vs Control
233239_at		0.00325402	0.0209958	2.00669	Poor up vs Control
1558014_s_at	FAR1	0.00102328	0.00876152	2.14135	Poor up vs Control
212806_at	PRUNE2	0.00344623	0.0219063	3.18206	Poor up vs Control
244697_at		0.0077397	0.039776	2.02192	Poor up vs Control
1552670_a_at	PPP1R3B	0.00678777	0.0361203	2.04726	Poor up vs Control
1562468_at		0.000172153	0.00234875	2.0612	Poor up vs Control
240467_at	LOC105373341	0.00440181	0.0262697	2.05326	Poor up vs Control
243984_at	SCRG1	4.36e-05	0.000845474	2.16183	Poor up vs Control
235664_at		0.00838496	0.0422306	2.24173	Poor up vs Control
1552734_at	RICTOR	0.00904211	0.0447116	2.16462	Poor up vs Control
235604_x_at	ZNF493	0.0010982	0.00925084	2.04788	Poor up vs Control
243871_at	LOC100130476	0.00249504	0.0171542	2.06404	Poor up vs Control
242571_at	REPS2	0.00393386	0.0242346	2.0372	Poor up vs Control
220591_s_at	EFHC2	0.000625863	0.00607888	2.03198	Poor up vs Control
1558793_at	FRY-AS1	0.00426528	0.0256827	2.02088	Poor up vs Control
231471_at		0.000168109	0.00230508	2.11225	Poor up vs Control
205003_at	DOCK4	0.00816461	0.0414217	2.11086	Poor up vs Control
227309_at	YOD1	7.08e-05	0.00120861	2.36385	Poor up vs Control
1553513_at	VNN3	0.00267191	0.0180803	2.13199	Poor up vs Control
232599_at	EXOC6	0.000102318	0.00159836	2.23184	Poor up vs Control
238743_at		5.88e-06	0.000197296	2.1333	Poor up vs Control
231967_at	PHF20L1	0.000722814	0.00676364	2.05973	Poor up vs Control
1565599_at		3.79e-05	0.000765393	2.1856	Poor up vs Control
223796_at	CNTNAP3 /// CNTNAP3B /// CNTNAP3P2 /// LOC100289279 /// LOC105369234	0.00356482	0.022511	2.8546	Poor up vs Control
233202_at	CNTNAP3 /// CNTNAP3B /// LOC100289279	0.00209543	0.015043	3.07494	Poor up vs Control
226885_at	RNF217	0.00425865	0.0256499	2.00918	Poor up vs Control
227012_at	SLC25A40	0.000269132	0.00325812	2.00468	Poor up vs Control
1567624_at	TREML5P	0.00444363	0.0264606	2.10071	Poor up vs Control
1562761_at	NMRK1	0.000146015	0.00207164	2.12549	Poor up vs Control
216627_s_at	B4GALT1	0.000277292	0.00332105	2.10513	Poor up vs Control
201958_s_at	PPP1R12B	7.4e-05	0.00124979	2.04022	Poor up vs Control
1558401_at	ARIH1	2.23e-05	0.000517237	2.12079	Poor up vs Control
242899_at	SESN3	0.00371921	0.0232677	2.09429	Poor up vs Control
238907_at	ZNF780A	0.00017964	0.00242288	2.18994	Poor up vs Control
238983_at	NSUN7	5.98e-05	0.00107216	2.41344	Poor up vs Control
229298_at	KBTBD7	6.99e-05	0.00119838	2.12426	Poor up vs Control
239205_s_at	CR1 /// CR1L	0.00936939	0.0458119	2.00986	Poor up vs Control
208200_at	IL1A	0.000166087	0.00228524	2.37174	Poor up vs Control
244418_at		0.00203445	0.0147042	2.04812	Poor up vs Control
235227_at	STXBP5	4.33e-06	0.000159068	2.20344	Poor up vs Control
240094_at		7.65e-06	0.000238244	2.04754	Poor up vs Control
1555982_at	ZFYVE16	7.31e-06	0.000231155	2.21987	Poor up vs Control
205051_s_at	KIT	0.000798955	0.00729314	2.15848	Poor up vs Control
226432_at	ETNK1	0.000292929	0.00345427	2.13117	Poor up vs Control
243856_at	LANCL3	0.00157301	0.0121276	2.03567	Poor up vs Control
1567559_s_at	TREML4	0.000255765	0.00314169	2.38793	Poor up vs Control
238081_at	WDFY3-AS2	0.00527791	0.0300583	2.05737	Poor up vs Control
228220_at	FCHO2	6.47e-05	0.00112966	2.2771	Poor up vs Control
208116_s_at	MAN1A1	0.000649529	0.00625405	2.1227	Poor up vs Control
215175_at	PCNX	0.000100613	0.00157701	2.69356	Poor up vs Control
228915_at	DACH1	0.0001	0.00156926	2.12194	Poor up vs Control
233468_at		2.66e-07	2.28e-05	2.11689	Poor up vs Control
203822_s_at	ELF2	5.7e-07	3.8e-05	2.04665	Poor up vs Control
205920_at	SLC6A6	0.000108475	0.00166899	2.24347	Poor up vs Control
1569004_at	CARD8-AS1	0.00701628	0.0369773	2.08908	Poor up vs Control
219017_at	ETNK1	3.06e-05	0.000653527	2.06397	Poor up vs Control
219892_at	TM6SF1	4.98e-07	3.46e-05	2.02228	Poor up vs Control
1554571_at	APBB1IP	1.02e-06	5.68e-05	2.12134	Poor up vs Control
224016_at	HIPK2	1.47e-05	0.000381243	2.78237	Poor up vs Control
238575_at	OSBPL6	8.42e-07	4.97e-05	2.56653	Poor up vs Control
235740_at	MCTP1	0.000110569	0.00169466	2.03909	Poor up vs Control
225599_s_at	TRIQK	7e-05	0.00119882	2.2326	Poor up vs Control
1563475_s_at	METTL20	8.05e-06	0.000246475	2.59642	Poor up vs Control
202894_at	EPHB4	0.000530314	0.00539154	2.0518	Poor up vs Control
228061_at	CCDC126	7.65e-06	0.000238244	2.09236	Poor up vs Control
237655_at		0.000693376	0.00655977	2.08665	Poor up vs Control
221823_at	C5orf30	5.55e-05	0.00101258	2.24147	Poor up vs Control
201133_s_at	PJA2	2.69e-06	0.00011332	2.05839	Poor up vs Control
220644_at		3.31e-06	0.000131153	2.2324	Poor up vs Control
235484_at	PTAR1	3.38e-05	0.000700583	2.19744	Poor up vs Control
235390_at	SREK1IP1	0.000132524	0.00192849	2.0137	Poor up vs Control
226753_at	FAM76B	0.00010784	0.0016604	2.00844	Poor up vs Control
223733_s_at	PPP4R1L	3.58e-06	0.000138813	2.11227	Poor up vs Control
1558404_at	LINC00622	0.00017235	0.00234997	2.57758	Poor up vs Control
214895_s_at	ADAM10	2.59e-05	0.000579036	2.23397	Poor up vs Control
1565673_at	FCGR2A	0.00161678	0.0123835	2.02924	Poor up vs Control
222679_s_at	DCUN1D1	1.48e-05	0.000382256	2.12997	Poor up vs Control
242007_at	FBXO30	0.000569918	0.00568838	2.38231	Poor up vs Control
239119_at	DNAJC3-AS1	0.000260493	0.00318528	2.0335	Poor up vs Control
214098_at	KIAA1107	0.000911902	0.00802482	2.05531	Poor up vs Control
215957_at	UBE2D1	0.00127066	0.0103237	2.13429	Poor up vs Control
205844_at	VNN1	3.94e-05	0.000785219	2.26545	Poor up vs Control
231819_at	CEBPZOS /// LOC105374463	1.11e-05	0.000310389	2.14942	Poor up vs Control
211372_s_at	IL1R2	4.03e-05	0.000796823	2.23669	Poor up vs Control
1553311_at	C20orf197	0.000717255	0.00673034	2.45478	Poor up vs Control
1569676_at	TOR1AIP2	1.13e-05	0.0003147	2.36845	Poor up vs Control
1558549_s_at	VNN1	0.000133556	0.00193956	2.46939	Poor up vs Control
213173_at	PCNX	9.88e-06	0.000286013	2.04254	Poor up vs Control
1554472_a_at	PHF20L1	8.39e-06	0.00025413	2.28087	Poor up vs Control
211548_s_at	HPGD	0.00718272	0.0376594	2.07858	Poor up vs Control
201295_s_at	WSB1	2.97e-05	0.000639254	2.93495	Poor up vs Control
1553798_a_at	FBXL13	0.00017998	0.00242451	2.38968	Poor up vs Control
206336_at	CXCL6	0.00284575	0.0189631	2.36251	Poor up vs Control
231262_at		0.00125623	0.0102407	2.19714	Poor up vs Control
210773_s_at	FPR2	0.000656768	0.00630547	2.21821	Poor up vs Control
243495_s_at	ZNF652	5.38e-05	0.000989886	2.09756	Poor up vs Control
242726_at		1.06e-06	5.84e-05	2.49637	Poor up vs Control
210896_s_at	ASPH	3.86e-05	0.000775144	2.63008	Poor up vs Control
227448_at	ARGLU1	0.00288254	0.0191402	2.05336	Poor up vs Control
222071_s_at	SLCO4C1	2.19e-05	0.000511435	2.56578	Poor up vs Control
64883_at	MOSPD2	7.52e-07	4.61e-05	2.25142	Poor up vs Control
1569353_at	CCP110	0.000475138	0.00496567	2.11216	Poor up vs Control
1559756_at	LOC399716	0.000112346	0.00171228	2.52144	Poor up vs Control
1569490_at	FNDC3B	6.9e-06	0.000221724	2.08762	Poor up vs Control
207384_at	PGLYRP1	0.00191335	0.0140095	2.14038	Poor up vs Control
209135_at	ASPH	3.46e-05	0.000712334	2.26825	Poor up vs Control
207596_at		0.000260672	0.00318658	2.30161	Poor up vs Control
237515_at	TMEM56	0.00190565	0.0139667	2.20288	Poor up vs Control
226050_at	TMCO3	9.56e-06	0.000279376	2.09508	Poor up vs Control
220241_at	TMCO3	8.62e-05	0.00141425	2.04002	Poor up vs Control
205403_at	IL1R2	1.93e-06	8.93e-05	2.12984	Poor up vs Control
1566897_at		7.36e-05	0.0012446	2.02702	Poor up vs Control
1562576_at		0.000885772	0.00787238	2.16056	Poor up vs Control
230913_at	ABCG1	0.00116724	0.00968741	2.11321	Poor up vs Control
203789_s_at	SEMA3C	0.000557863	0.0055936	2.1621	Poor up vs Control
220334_at	RGS17	0.00197945	0.0143791	2.04827	Poor up vs Control
228996_at	RC3H1	1.42e-06	7.09e-05	2.16131	Poor up vs Control
1564063_a_at	ATP11B	1.71e-07	1.66e-05	2.00448	Poor up vs Control
228834_at		0.000351809	0.00397098	2.08485	Poor up vs Control
1554556_a_at	ATP11B	7.73e-08	9.83e-06	2.02518	Poor up vs Control
235245_at	TMEM92	9.2e-05	0.00148228	2.53428	Poor up vs Control
210449_x_at	MAPK14	0.000195607	0.00258096	2.01328	Poor up vs Control
235844_at	PHTF1	1.74e-05	0.000432683	2.27454	Poor up vs Control
205857_at	SLC18A2	1.06e-06	5.84e-05	2.11528	Poor up vs Control
1560720_at	MKNK1	3.17e-05	0.000671649	2.30254	Poor up vs Control
207691_x_at	ENTPD1	2.47e-06	0.000107128	2.01341	Poor up vs Control
225829_at	PDZD8	3.72e-05	0.000755212	2.08548	Poor up vs Control
205698_s_at	MAP2K6	3.41e-07	2.65e-05	2.1232	Poor up vs Control
238792_at	PCNX	3.05e-08	5.32e-06	2.23068	Poor up vs Control
212169_at	FKBP9	0.00207465	0.0149355	2.05864	Poor up vs Control
1569666_s_at		0.000245747	0.00305249	2.10534	Poor up vs Control
225352_at	SEC62	1.48e-06	7.28e-05	2.04048	Poor up vs Control
219403_s_at	HPSE	0.00019086	0.00253592	2.09388	Poor up vs Control
214337_at	COPA	0.00335732	0.0214754	2.16691	Poor up vs Control
233898_s_at	FGFR1OP2	0.00110897	0.00932535	2.06816	Poor up vs Control
232048_at	FAM76B	1.96e-07	1.84e-05	2.06862	Poor up vs Control
231874_at	FAM126B	0.00593458	0.0327778	2.6214	Poor up vs Control
226310_at	RICTOR	1.3e-05	0.000347948	2.25054	Poor up vs Control
240169_at		3.37e-06	0.00013255	2.16459	Poor up vs Control
214697_s_at	PTBP3	1.24e-06	6.49e-05	2.13849	Poor up vs Control
231663_s_at	ARG1	9.72e-05	0.00154139	3.09855	Poor up vs Control
201554_x_at	GYG1	4.12e-06	0.00015358	2.0044	Poor up vs Control
244517_x_at		0.00532708	0.0302555	2.15028	Poor up vs Control
226520_at	LCOR	2.01e-07	1.88e-05	2.0047	Poor up vs Control
235479_at	CPEB2	2.54e-05	0.000571514	2.0036	Poor up vs Control
1559059_s_at	ZNF611	0.000283761	0.00337851	2.09628	Poor up vs Control
244752_at	ZNF438	0.000203215	0.00265531	2.10415	Poor up vs Control
215285_s_at	PHTF1	1.35e-05	0.000357813	2.00612	Poor up vs Control
223304_at	SLC37A3	6.07e-06	0.000202016	2.40945	Poor up vs Control
215109_at	RC3H1	6.1e-05	0.00108655	2.07676	Poor up vs Control
227577_at	EXOC8	2.51e-05	0.000565387	2.08667	Poor up vs Control
236383_at		0.000594403	0.00586979	2.30557	Poor up vs Control
214319_at	FRY	9.6e-06	0.000279794	2.041	Poor up vs Control
203434_s_at	MME	2.92e-05	0.000632751	2.35644	Poor up vs Control
1559699_at		0.000493674	0.00510712	2.002	Poor up vs Control
215561_s_at	IL1R1	0.000297389	0.0034938	2.28546	Poor up vs Control
222851_at	ZNF654	2.95e-05	0.000636145	2.12562	Poor up vs Control
236486_at		4.96e-05	0.000932305	2.07725	Poor up vs Control
238446_at	NAIP	0.000425733	0.00457059	2.10373	Poor up vs Control
205016_at	TGFA	5.69e-05	0.00103341	2.13449	Poor up vs Control
233123_at	SLC40A1	7.79e-06	0.000241429	2.09834	Poor up vs Control
237891_at	MDM2	4.55e-05	0.000874148	2.09289	Poor up vs Control
230904_at	FSD1L	0.00199479	0.0144702	2.11041	Poor up vs Control
201335_s_at	ARHGEF12	0.00493326	0.0285755	2.3275	Poor up vs Control
203910_at	ARHGAP29	0.00189358	0.0139114	2.18961	Poor up vs Control
216522_at	OR2B6	0.000328828	0.00376521	2.17322	Poor up vs Control
212598_at	WDFY3	1.02e-05	0.000293137	2.35762	Poor up vs Control
233587_s_at	SIPA1L2	0.00268414	0.0181518	2.06386	Poor up vs Control
204024_at	OSGIN2	1.98e-06	9.15e-05	2.02074	Poor up vs Control
219326_s_at	B3GNT2	0.000537466	0.00544401	2.41747	Poor up vs Control
238461_at	EIF4E3	0.00115449	0.00960838	2.09561	Poor up vs Control
205158_at	RNASE4	0.000238336	0.00298104	2.19192	Poor up vs Control
212183_at	NUDT4	0.00025766	0.00316125	2.25954	Poor up vs Control
212930_at	ATP2B1	5.38e-07	3.66e-05	2.04187	Poor up vs Control
235536_at	SNORD89	2.02e-05	0.000483026	2.09778	Poor up vs Control
239729_at		1.65e-06	7.95e-05	2.61339	Poor up vs Control
1554676_at	SRGN	3.27e-05	0.000687868	2.40619	Poor up vs Control
239100_x_at	PCNX	2.61e-06	0.000110613	2.42111	Poor up vs Control
232958_at		0.0024829	0.0170896	2.03254	Poor up vs Control
219963_at	DUSP13	9.68e-05	0.00153693	2.26477	Poor up vs Control
240964_at	PTEN	1.19e-08	2.68e-06	2.80778	Poor up vs Control
234980_at	TMEM56	0.00306298	0.0200561	2.53939	Poor up vs Control
233312_at	ROPN1L	5.83e-05	0.00104991	2.18261	Poor up vs Control
223861_at	HORMAD1	7.49e-05	0.0012607	2.35119	Poor up vs Control
241420_at		0.00362348	0.0227813	4.56273	Poor up vs Control
206440_at	LIN7A	0.000393522	0.00430296	2.0106	Poor up vs Control
240036_at	SEC14L1	0.00184564	0.0136532	2.05644	Poor up vs Control
238810_at	RFX3	1.73e-05	0.000430232	2.11347	Poor up vs Control
237063_at		0.00448236	0.0266305	2.19492	Poor up vs Control
210561_s_at	WSB1	1.19e-08	2.68e-06	2.12302	Poor up vs Control
205227_at	IL1RAP	4.27e-06	0.000157195	2.3456	Poor up vs Control
1557804_at		7.03e-05	0.00120315	2.68263	Poor up vs Control
1569590_at	DOCK5	0.000637067	0.00615761	2.1192	Poor up vs Control
230679_at	DCAF10	5.2e-06	0.000180425	2.09483	Poor up vs Control
204555_s_at	PPP1R3D	8.34e-07	4.96e-05	2.06609	Poor up vs Control
1557049_at	BTBD19	9.82e-06	0.000284712	2.46785	Poor up vs Control
235764_at	PRDM5	0.000680428	0.00646665	2.61202	Poor up vs Control
235016_at	REEP3	4.97e-05	0.000932734	2.01947	Poor up vs Control
201941_at	CPD	5.09e-10	3.53e-07	2.1324	Poor up vs Control
212606_at	WDFY3	1.44e-06	7.17e-05	2.34018	Poor up vs Control
230170_at	OSM	0.000117332	0.00176248	2.09867	Poor up vs Control
220034_at	IRAK3	7.64e-08	9.77e-06	2.30444	Poor up vs Control
232591_s_at	TMEM30A	6.35e-08	8.59e-06	2.20363	Poor up vs Control
237062_at		8.01e-07	4.81e-05	2.06799	Poor up vs Control
1564064_a_at	ATP11B	4.48e-09	1.39e-06	2.29882	Poor up vs Control
239893_at		6.33e-05	0.00111227	2.19288	Poor up vs Control
209921_at	SLC7A11	0.000110473	0.00169438	2.50801	Poor up vs Control
1555968_a_at		1.02e-05	0.000293137	2.31356	Poor up vs Control
239678_at		9.04e-05	0.00146456	2.1912	Poor up vs Control
236321_at	FAM200B	4.26e-05	0.000830621	2.04446	Poor up vs Control
203779_s_at	MPZL2	0.00115192	0.00959246	2.19045	Poor up vs Control
223423_at	GPR160	4.46e-06	0.000162067	2.18254	Poor up vs Control
205896_at	SLC22A4	2.29e-06	0.000100909	2.19369	Poor up vs Control
216236_s_at	SLC2A14 /// SLC2A3	2.08e-05	0.000493409	2.2231	Poor up vs Control
1554384_at	PADI2	0.0041128	0.0250017	2.07983	Poor up vs Control
235549_at	RNF144B	0.000540949	0.00547168	2.17643	Poor up vs Control
207543_s_at	P4HA1	4.63e-07	3.29e-05	2.00671	Poor up vs Control
238724_at		0.000328844	0.00376521	2.33405	Poor up vs Control
203913_s_at	HPGD	0.0068913	0.0365079	2.19826	Poor up vs Control
224917_at	MIR21 /// VMP1	1.82e-07	1.75e-05	2.05245	Poor up vs Control
1557444_at	TREML3P	0.00102393	0.00876536	2.744	Poor up vs Control
239577_at		2.48e-06	0.000107379	2.44159	Poor up vs Control
208488_s_at	CR1	0.000788789	0.00722786	2.00647	Poor up vs Control
230703_at		6.19e-05	0.00109577	2.25686	Poor up vs Control
235302_at	GPATCH2L	7.05e-05	0.00120495	2.30015	Poor up vs Control
237967_at	HAL	9.28e-07	5.32e-05	2.70554	Poor up vs Control
1554744_at	CARD16	9.92e-05	0.00155983	2.11849	Poor up vs Control
239041_at	HIST1H2AK	0.0019437	0.014189	2.14314	Poor up vs Control
1557446_x_at	TREML3P	0.00087559	0.00780841	2.74422	Poor up vs Control
236398_s_at	LOC101927851	0.000927101	0.00812249	2.00696	Poor up vs Control
225731_at	ANKRD50	4.28e-06	0.000157319	2.04168	Poor up vs Control
1557246_at	KIDINS220	1.43e-06	7.11e-05	2.08023	Poor up vs Control
217503_at	STK17B	2.56e-07	2.23e-05	2.21718	Poor up vs Control
212862_at	CDS2	5.12e-05	0.000953204	2.11581	Poor up vs Control
242210_at	ZNF24	1.49e-05	0.000383065	2.20625	Poor up vs Control
227013_at	LATS2	1.32e-09	6.14e-07	2.12394	Poor up vs Control
211561_x_at	MAPK14	5.7e-05	0.00103402	2.16933	Poor up vs Control
231133_at	DRC1	3.77e-07	2.85e-05	2.12447	Poor up vs Control
213805_at	ABHD5	7.3e-07	4.52e-05	2.45542	Poor up vs Control
201890_at	RRM2	0.000614119	0.00600675	2.16617	Poor up vs Control
217811_at	SELT	1.52e-06	7.46e-05	2.17357	Poor up vs Control
210232_at	CDC42	2.58e-08	4.69e-06	2.22033	Poor up vs Control
204191_at	IFNAR1	3.05e-05	0.000651959	2.04256	Poor up vs Control
215977_x_at	GK	0.00011916	0.00178259	2.01396	Poor up vs Control
226934_at	CPSF6	0.00113387	0.00948369	2.14646	Poor up vs Control
230141_at	ARID4A	1.17e-06	6.28e-05	2.27437	Poor up vs Control
229005_at	MCTP2	3.87e-06	0.00014702	2.14839	Poor up vs Control
224856_at	FKBP5	2.63e-05	0.000584	2.47014	Poor up vs Control
211200_s_at	EFCAB2	0.00407251	0.0248574	2.1454	Poor up vs Control
1555177_at	PRKAA1	1.4e-05	0.00036834	2.32035	Poor up vs Control
239745_at		1.18e-05	0.000324462	2.56414	Poor up vs Control
229817_at	ZNF608	0.00114112	0.00953102	2.08036	Poor up vs Control
228176_at	S1PR3	0.00380855	0.0236557	2.04304	Poor up vs Control
225878_at	KIF1B	0.000258534	0.00316842	2.08505	Poor up vs Control
205978_at	KL	0.000597695	0.00589034	2.29634	Poor up vs Control
1555000_at	OK/SW-CL.36	0.000731635	0.00682428	2.24353	Poor up vs Control
220404_at	ADGRG3	0.000214918	0.00276485	2.01753	Poor up vs Control
220384_at	NME8	1.1e-05	0.000307209	2.34767	Poor up vs Control
1557418_at	ACSL4	3e-05	0.000643224	2.41912	Poor up vs Control
220356_at	CORIN	6.03e-05	0.00107956	2.68954	Poor up vs Control
202948_at	IL1R1	3.2e-06	0.000128601	2.48446	Poor up vs Control
1555967_at		2.2e-06	9.81e-05	2.27898	Poor up vs Control
1557544_at	CFAP58	0.000446274	0.00472842	2.32044	Poor up vs Control
244502_at		4.16e-05	0.000815686	2.13146	Poor up vs Control
241368_at	PLIN5	3.29e-05	0.000690923	2.12342	Poor up vs Control
232715_at		5.78e-07	3.82e-05	2.34679	Poor up vs Control
207764_s_at	HIPK3	0.000669853	0.00639567	2.02919	Poor up vs Control
226874_at	KLHL8	1.13e-09	5.59e-07	2.44916	Poor up vs Control
227038_at	SGMS2	2.83e-05	0.000616231	2.57007	Poor up vs Control
1564053_a_at	YTHDF3	1.24e-06	6.48e-05	2.27721	Poor up vs Control
224206_x_at	MYNN	2.46e-05	0.000556721	2.03437	Poor up vs Control
228573_at	ANTXR2	7.98e-10	4.59e-07	2.15849	Poor up vs Control
218739_at	ABHD5	7.2e-06	0.000228507	2.06506	Poor up vs Control
224828_at	CPEB4	3.84e-06	0.000146291	2.43337	Poor up vs Control
219890_at	CLEC5A	0.000119573	0.00178755	2.2233	Poor up vs Control
225759_x_at	CLMN	3.85e-06	0.00014634	2.14487	Poor up vs Control
1557796_at	FAR2	6.15e-05	0.0010906	2.17522	Poor up vs Control
236180_at		1.04e-06	5.77e-05	2.41143	Poor up vs Control
1556737_at	LINC00671	4.35e-06	0.000159666	2.419	Poor up vs Control
1554450_s_at	MIER3	0.000173432	0.00235956	2.24431	Poor up vs Control
235226_at	CDK19	2.85e-05	0.00061969	2.03574	Poor up vs Control
1555928_at		0.000384352	0.00422913	4.41692	Poor up vs Control
1565702_at	SMAD4	0.000123782	0.00183044	2.20048	Poor up vs Control
238079_at	TPM3	1.57e-05	0.000399974	2.05897	Poor up vs Control
1555929_s_at		0.000120269	0.00179262	4.3523	Poor up vs Control
229284_at	MAT2B	2.73e-06	0.000114497	2.08746	Poor up vs Control
207072_at	IL18RAP	4.81e-06	0.000170914	2.21031	Poor up vs Control
226391_at	BRAF	5.56e-08	7.89e-06	2.07361	Poor up vs Control
235082_at	PCNX	6.15e-10	3.97e-07	2.61368	Poor up vs Control
238488_at	IPO11 /// LRRC70	0.00175996	0.0131915	2.51251	Poor up vs Control
206483_at	LRRC6	0.0043923	0.0262303	2.32449	Poor up vs Control
1558959_at	FAM126B	6.42e-05	0.00112412	3.43126	Poor up vs Control
222692_s_at	FNDC3B	9.46e-07	5.41e-05	2.17974	Poor up vs Control
233289_at		5.04e-06	0.000176055	2.112	Poor up vs Control
220330_s_at	SAMSN1	3.21e-07	2.54e-05	2.71865	Poor up vs Control
205513_at	TCN1	0.000337229	0.00383811	2.35218	Poor up vs Control
234640_x_at		0.000800699	0.00730329	2.45736	Poor up vs Control
243469_at		4.15e-05	0.000814376	2.17253	Poor up vs Control
241817_at	C3orf62	1.63e-07	1.62e-05	2.13383	Poor up vs Control
1555055_at	AVL9	9.81e-05	0.00154797	2.05233	Poor up vs Control
212805_at	PRUNE2	0.000115953	0.00174875	6.32714	Poor up vs Control
226002_at	GAB1	4.52e-06	0.000163421	2.19467	Poor up vs Control
231771_at	GJB6	0.0100424	0.0480913	2.46937	Poor up vs Control
208151_x_at	DDX17	2.49e-08	4.6e-06	2.07539	Poor up vs Control
226568_at	FAM102B	5.22e-05	0.000965588	2.13414	Poor up vs Control
231029_at	F5	1.12e-06	6.07e-05	2.38892	Poor up vs Control
1557415_s_at	LETM2	1.03e-05	0.00029393	2.06056	Poor up vs Control
232126_at	COQ2	3.93e-07	2.89e-05	2.25839	Poor up vs Control
224097_s_at	F11R	3.68e-06	0.000141478	2.40964	Poor up vs Control
213056_at	FRMD4B	5.9e-05	0.00106089	2.40499	Poor up vs Control
214698_at	PTBP3	6.23e-08	8.46e-06	2.63549	Poor up vs Control
1559777_at	MIR3945HG	0.000452843	0.004781	2.38936	Poor up vs Control
228107_at	C8orf88	4.25e-05	0.00082957	2.32632	Poor up vs Control
224099_at	KCNH7	4.58e-06	0.000164747	2.87494	Poor up vs Control
205100_at	GFPT2	0.00288463	0.0191456	2.37549	Poor up vs Control
242032_at	KIDINS220	4.35e-08	6.57e-06	2.39847	Poor up vs Control
1556580_a_at		0.000194983	0.00257584	2.71197	Poor up vs Control
230098_at	PHF20L1	3.8e-09	1.25e-06	2.49506	Poor up vs Control
210262_at	CRISP2	9.4e-05	0.00150634	4.17724	Poor up vs Control
240027_at	LIN7A	5.69e-05	0.00103341	2.44992	Poor up vs Control
1562031_at	JAK2	4.73e-09	1.45e-06	3.1019	Poor up vs Control
227925_at	ST3GAL4-AS1	0.00100789	0.00866707	2.21722	Poor up vs Control
239251_at		2.58e-07	2.24e-05	2.33111	Poor up vs Control
220210_at	CHRNA10	7.95e-09	2.03e-06	2.02961	Poor up vs Control
214137_at	PTPRJ	1.88e-06	8.76e-05	2.29511	Poor up vs Control
207630_s_at	CREM	0.00452363	0.0267903	2.10267	Poor up vs Control
202063_s_at	SEL1L	1.05e-05	0.000298397	2.10167	Poor up vs Control
227948_at	FGD4	5.72e-09	1.64e-06	2.23987	Poor up vs Control
229114_at	GAB1	5.04e-07	3.49e-05	2.17142	Poor up vs Control
244269_at	LOC102723526	6.69e-05	0.00115993	2.28615	Poor up vs Control
242780_at	VAPA	2.25e-08	4.34e-06	2.4082	Poor up vs Control
231435_at	C7orf34	0.00355017	0.0224398	2.16242	Poor up vs Control
225600_at	TRIQK	3.54e-08	5.75e-06	2.80451	Poor up vs Control
208180_s_at	HIST1H4H	0.00172154	0.0129616	2.02016	Poor up vs Control
204714_s_at	F5	2.03e-05	0.000483916	2.14579	Poor up vs Control
209371_s_at	SH3BP2	1.81e-05	0.000443816	2.5	Poor up vs Control
226258_at	AMN1	3.7e-09	1.24e-06	2.65933	Poor up vs Control
235641_at	TRIB1	2.21e-05	0.000514071	2.25068	Poor up vs Control
244190_at	THAP5	0.000170783	0.00233224	2.30986	Poor up vs Control
228566_at	RPRD1A	1.07e-06	5.86e-05	2.2783	Poor up vs Control
218294_s_at	NUP50	0.000234312	0.00294418	2.26783	Poor up vs Control
1557576_at	PAQR3	8.46e-05	0.00139321	2.08356	Poor up vs Control
232027_at	SYNE1	8.26e-06	0.000250754	2.63116	Poor up vs Control
243259_at	ATXN7	4.67e-07	3.3e-05	2.2782	Poor up vs Control
1558080_s_at	DNAJC3	2.78e-06	0.000115583	2.41971	Poor up vs Control
243797_at	STK17B	4.77e-07	3.35e-05	2.34404	Poor up vs Control
239464_at	KCNJ15	8.31e-05	0.00137252	2.92704	Poor up vs Control
218865_at	MARCH1	7.4e-05	0.00124948	2.46435	Poor up vs Control
216609_at	TXN	7.78e-08	9.86e-06	2.00291	Poor up vs Control
239759_at		0.000119986	0.00178963	2.42354	Poor up vs Control
232045_at	PHACTR1	0.00025892	0.00317137	2.38398	Poor up vs Control
223214_s_at	ZHX1	0.000624507	0.00607111	2.13007	Poor up vs Control
1563720_at	GPR141	5.35e-06	0.00018422	2.62534	Poor up vs Control
222922_at	KCNE3	0.000581352	0.00577094	2.66642	Poor up vs Control
226615_at	XPR1	2.67e-06	0.000112564	2.03958	Poor up vs Control
212458_at	SPRED2	8.57e-07	5.05e-05	2.47631	Poor up vs Control
1556257_at	LOC645513	0.000150449	0.00211941	2.5952	Poor up vs Control
216297_at		9.46e-05	0.00151146	2.47012	Poor up vs Control
228437_at	CNIH4	2.13e-07	1.96e-05	2.00304	Poor up vs Control
213601_at	SLIT1	2.88e-06	0.000118804	2.1421	Poor up vs Control
216248_s_at	NR4A2	0.00390772	0.0241176	2.34617	Poor up vs Control
230354_at		0.000579907	0.00576571	2.38698	Poor up vs Control
223797_at	PRO2852	8.66e-05	0.00141928	2.51693	Poor up vs Control
209967_s_at	CREM	0.0019568	0.0142561	2.30194	Poor up vs Control
213288_at	MBOAT2	4.64e-07	3.29e-05	2.25775	Poor up vs Control
203936_s_at	MMP9	0.00369517	0.0231434	2.40497	Poor up vs Control
223767_at	GPR84	0.000421146	0.00453733	2.29533	Poor up vs Control
243904_at	STXBP5	5.15e-09	1.55e-06	2.58926	Poor up vs Control
243371_at		0.000139778	0.00200198	2.42453	Poor up vs Control
240574_at	DNAJC3-AS1	1.03e-05	0.000293379	3.06362	Poor up vs Control
212602_at	WDFY3	4.64e-05	0.000886643	2.38915	Poor up vs Control
242309_at		0.00026725	0.00324072	2.08435	Poor up vs Control
202543_s_at	GMFB	2.28e-05	0.000525656	2.35813	Poor up vs Control
229569_at		1.26e-08	2.78e-06	2.6176	Poor up vs Control
230166_at	KIAA1958	6.19e-06	0.000205203	2.10115	Poor up vs Control
205863_at	S100A12	1.94e-08	3.91e-06	2.09177	Poor up vs Control
215150_at	YOD1	1.37e-05	0.0003614	4.23673	Poor up vs Control
244324_at	C18orf54	0.000403749	0.00439679	2.22572	Poor up vs Control
242029_at		2.86e-05	0.000621422	2.2259	Poor up vs Control
214618_at	CFLAR	0.000150394	0.00211933	2.19464	Poor up vs Control
1563229_at	DLEU2	2.64e-05	0.000585924	2.33926	Poor up vs Control
204622_x_at	NR4A2	0.00408398	0.0248917	2.22798	Poor up vs Control
206442_at	SEMG1	0.00253608	0.0173676	2.45411	Poor up vs Control
238276_at	LOC101928236	0.00189535	0.0139148	2.07884	Poor up vs Control
206618_at	IL18R1	3.18e-08	5.39e-06	3.05732	Poor up vs Control
223412_at	KBTBD7	4.24e-07	3.07e-05	2.51364	Poor up vs Control
225289_at	STAT3	0.000111797	0.00170868	2.0899	Poor up vs Control
217598_at	CINP	3.37e-05	0.000699439	2.0206	Poor up vs Control
239260_at	CORIN	0.0059057	0.0326595	2.47525	Poor up vs Control
203504_s_at	ABCA1	5.96e-06	0.000199128	2.33424	Poor up vs Control
221979_at	TOPORS-AS1	1.56e-09	6.96e-07	2.1668	Poor up vs Control
1568830_at	IRAK3	3.92e-05	0.000783397	2.44443	Poor up vs Control
230468_s_at	C1orf56	0.000606792	0.00595849	2.51792	Poor up vs Control
1568894_at	LOC101929007	5.26e-05	0.000971654	2.66813	Poor up vs Control
240233_at	NUP50-AS1	5.07e-06	0.000176642	2.08291	Poor up vs Control
229213_at	DIRC2	1.17e-06	6.27e-05	2.58278	Poor up vs Control
214759_at	WTAP	4.25e-08	6.52e-06	2.57931	Poor up vs Control
228250_at	FNIP1	5.22e-08	7.54e-06	2.63883	Poor up vs Control
212958_x_at	PAM	0.000253318	0.003122	2.27561	Poor up vs Control
1569830_at	PTPRC	4.86e-06	0.000172205	2.33556	Poor up vs Control
1568782_at	RP2	6.82e-06	0.000219952	2.67921	Poor up vs Control
243340_at	LOC105375769	0.00407364	0.0248609	2.04132	Poor up vs Control
1553364_at	PNPLA1	7.22e-05	0.00122706	2.3279	Poor up vs Control
235057_at	ITCH	0.000555158	0.00557798	2.32732	Poor up vs Control
1563474_at	METTL20	5.82e-07	3.83e-05	3.39901	Poor up vs Control
204614_at	SERPINB2	0.00100978	0.00867822	2.40003	Poor up vs Control
219669_at	CD177	0.00767203	0.0395141	5.81893	Poor up vs Control
49 Genes significantly differentially expressed between Good 90-day mRS IS Outcome and VRFC (FDR <0.05, |FC|>2)
Probeset ID	Gene Symbol	p-value(Good vs. Control)	stepup(p-value(Good vs. Control))	Fold-Change(Good vs. Control)	Fold-Change(Good vs. Control) (Description)
216050_at		2.29e-05	0.000328194	-3.92446	Good down vs Control
1564656_at		9.14e-07	2.51e-05	-3.72087	Good down vs Control
1556172_at	LOC105374809	0.0050456	0.0235287	-2.82908	Good down vs Control
1563649_at		2.1e-07	7.97e-06	-2.69228	Good down vs Control
218863_s_at	TNS1	0.0036102	0.0181431	-2.43033	Good down vs Control
208077_at		0.000130144	0.00130016	-2.4291	Good down vs Control
1553589_a_at	PDZK1IP1	0.000660908	0.00477994	-2.3891	Good down vs Control
210854_x_at	SLC6A8	0.00565085	0.0256163	-2.34961	Good down vs Control
213843_x_at	SLC6A8	0.0064435	0.0283798	-2.32855	Good down vs Control
231647_s_at	FCRL5	0.0013533	0.00841522	-2.30642	Good down vs Control
1559479_at	SEPSECS-AS1	1.9e-08	1.26e-06	-2.29853	Good down vs Control
203289_s_at	NPRL3	0.000731554	0.00517365	-2.29577	Good down vs Control
1562110_at	IWS1	2.1e-06	4.88e-05	-2.28871	Good down vs Control
211475_s_at	BAG1	1.51e-05	0.000236245	-2.28351	Good down vs Control
1569476_at	DKFZP434L187	5.55e-06	0.000105799	-2.27877	Good down vs Control
219630_at	PDZK1IP1	0.00147517	0.00901535	-2.25975	Good down vs Control
1570629_at		2.42e-07	8.91e-06	-2.24601	Good down vs Control
215812_s_at	SLC6A10P /// SLC6A10PB /// SLC6A8	0.00415838	0.0201858	-2.24323	Good down vs Control
201058_s_at	MYL9	0.00507636	0.0236219	-2.24231	Good down vs Control
215037_s_at	BCL2L1	0.00145505	0.00892482	-2.23089	Good down vs Control
227473_at		0.000160876	0.00154539	-2.22329	Good down vs Control
220905_at		4.52e-15	1.65e-11	-2.21299	Good down vs Control
1558075_at		7.1e-10	9.79e-08	-2.19327	Good down vs Control
231982_at	SMIM24	0.00795633	0.0333339	-2.19111	Good down vs Control
216000_at		1.85e-09	2.08e-07	-2.18204	Good down vs Control
204304_s_at	PROM1	0.000594896	0.0044108	-2.182	Good down vs Control
206665_s_at	BCL2L1	0.000307559	0.00260213	-2.15766	Good down vs Control
212430_at	RBM38	0.000301235	0.00255918	-2.14792	Good down vs Control
1555199_at	GOSR1	0.000114849	0.00118165	-2.14405	Good down vs Control
1562083_at		1.85e-05	0.000278317	-2.13545	Good down vs Control
1555659_a_at	TREML1	0.00126781	0.00799186	-2.13054	Good down vs Control
1556942_at		2.82e-07	9.9e-06	-2.12837	Good down vs Control
1557835_at		2.57e-07	9.28e-06	-2.12689	Good down vs Control
209807_s_at	NFIX	0.00267079	0.0142857	-2.1264	Good down vs Control
210446_at	GATA1	0.000457508	0.00356794	-2.11639	Good down vs Control
240152_at		1.42e-06	3.58e-05	-2.11515	Good down vs Control
1563975_at	RNF130	6.6e-07	1.93e-05	-2.11255	Good down vs Control
1569641_at		9.54e-07	2.6e-05	-2.10645	Good down vs Control
1558444_at		0.0066407	0.0290183	-2.1033	Good down vs Control
1558786_at	TSPAN3	7.16e-09	5.9e-07	-2.09913	Good down vs Control
1561720_at	RECQL5	1.47e-05	0.000231141	-2.09688	Good down vs Control
1566865_at	FAM200A	6.26e-07	1.85e-05	-2.09665	Good down vs Control
1554333_at	DNAJA4	0.00123695	0.00784911	-2.09278	Good down vs Control
244226_s_at		2.6e-05	0.000360405	-2.08155	Good down vs Control
1563259_at		6.63e-07	1.94e-05	-2.07921	Good down vs Control
201039_s_at	RAD23A	0.000256214	0.00225331	-2.07713	Good down vs Control
215619_at		5.89e-07	1.76e-05	-2.07625	Good down vs Control
217643_x_at		5.67e-08	2.85e-06	-2.07131	Good down vs Control
232258_at	TCTE3	5.74e-08	2.87e-06	-2.06251	Good down vs Control
1553186_x_at	RASEF	2.13e-11	6.57e-09	-2.04905	Good down vs Control
1555590_a_at	GATA1	0.000898962	0.00607651	-2.03812	Good down vs Control
1569608_x_at	LOC102723382 /// LOC102723891 /// LOC105379516 /// LOC105379552	0.0028423	0.0149813	-2.03375	Good down vs Control
1557222_at		0.00029528	0.00252112	-2.03154	Good down vs Control
234753_x_at		2.28e-08	1.43e-06	-2.02748	Good down vs Control
242894_at		5.12e-09	4.58e-07	-2.02573	Good down vs Control
81737_at	LOC100505915	4.32e-07	1.38e-05	-2.02426	Good down vs Control
211022_s_at	ATRX	3.27e-13	3.49e-10	-2.01436	Good down vs Control
239794_at		4.63e-07	1.46e-05	-2.01253	Good down vs Control
230942_at	CMTM5	0.00170112	0.0100493	-2.00735	Good down vs Control
235575_at		6.29e-08	3.09e-06	-2.00287	Good down vs Control
218355_at	KIF4A	0.000121411	0.00123063	2.00346	Good up vs Control
1561016_at		6.27e-06	0.000116172	2.01423	Good up vs Control
208426_x_at	KIR2DL4	0.0110417	0.0426795	2.01629	Good up vs Control
237806_s_at	LOC729296 /// MIR646HG	0.000203448	0.00186973	2.02741	Good up vs Control
204751_x_at	DSC2	0.000888236	0.00601889	2.0404	Good up vs Control
213913_s_at	TBC1D30	4.75e-05	0.000578977	2.04734	Good up vs Control
210187_at	FKBP1A	8.3e-05	0.000909243	2.06331	Good up vs Control
206343_s_at	NRG1	0.00417583	0.020248	2.07085	Good up vs Control
215780_s_at	SET	6.19e-11	1.47e-08	2.09265	Good up vs Control
206710_s_at	EPB41L3	3.91e-08	2.14e-06	2.09969	Good up vs Control
242939_at	TFDP1	6.58e-08	3.18e-06	2.13002	Good up vs Control
210004_at	OLR1	0.00923534	0.0372678	2.15209	Good up vs Control
1556896_at	LINC01270	0.00230905	0.0127815	2.17891	Good up vs Control
213524_s_at	G0S2	6.56e-06	0.000120347	2.29119	Good up vs Control
236422_at		0.00381211	0.0188851	2.3034	Good up vs Control
237203_at	LOC101929305	7.2e-06	0.000129704	2.31277	Good up vs Control
204731_at	TGFBR3	1.23e-05	0.000201178	2.35005	Good up vs Control
1562638_at	LOC339874	2.52e-05	0.000352199	2.37504	Good up vs Control
237826_at		8.98e-05	0.000968007	2.40756	Good up vs Control
205110_s_at	FGF13	0.00914574	0.0369916	2.54736	Good up vs Control
709 Genes (at ≤3 hours) significantly differentially expressed between participants with Poor 90-day mRS IS Outcome and participants with Good 90-day mRS Outcome (p <0.05, |FC|>1.3)
Probeset ID	Gene Symbol	p-value(Poor vs. Good)	stepup(p-value(Poor vs. Good))	Fold-Change(Poor vs. Good)	Fold-Change(Poor vs. Good) (Description)
217518_at	MYOF	0.0257933	0.492944	-1.4996	Poor down vs Good
206618_at	IL18R1	0.00227894	0.447329	1.57079	Poor up vs Good
213348_at	CDKN1C	0.0050383	0.45284	-1.4975	Poor down vs Good
201569_s_at	SAMM50	9.61e-05	0.382722	-1.33196	Poor down vs Good
220644_at		0.00418405	0.447849	1.46214	Poor up vs Good
226305_at	LYNX1	0.037364	0.514014	-1.33264	Poor down vs Good
213183_s_at		0.000739891	0.447329	-1.57948	Poor down vs Good
238779_at	DCP2	0.0212879	0.484067	1.30459	Poor up vs Good
228061_at	CCDC126	0.0112583	0.47378	1.3786	Poor up vs Good
228671_at	TMEM201	0.000822033	0.447329	-1.30847	Poor down vs Good
1555638_a_at	SAMSN1	0.0109464	0.473534	1.51152	Poor up vs Good
228058_at	ZG16B	0.0149763	0.480157	-1.31554	Poor down vs Good
211771_s_at	POU2F2	0.00154311	0.447329	-1.32199	Poor down vs Good
1564514_at	SNRK	0.00564981	0.456733	1.36439	Poor up vs Good
228951_at	SLC38A7	0.000305661	0.447329	-1.32265	Poor down vs Good
1563474_at	METTL20	0.00383343	0.447329	1.70509	Poor up vs Good
210284_s_at	TAB2	0.00335098	0.447329	1.35192	Poor up vs Good
223360_at	SPATC1L	0.0016183	0.447329	-1.38393	Poor down vs Good
237967_at	HAL	0.00393695	0.447329	1.55753	Poor up vs Good
235122_at	HIVEP3	0.00390232	0.447329	-1.38722	Poor down vs Good
201570_at	SAMM50	0.000223272	0.443774	-1.33129	Poor down vs Good
1552773_at	CLEC4D	0.000660604	0.447329	1.7927	Poor up vs Good
228303_at	GALNT6	0.00217138	0.447329	-1.33753	Poor down vs Good
235844_at	PHTF1	0.0179771	0.480157	1.41787	Poor up vs Good
212664_at	TUBB4A	0.0337348	0.510423	-1.39529	Poor down vs Good
242445_at	FGD4	0.00194865	0.447329	1.67749	Poor up vs Good
202924_s_at	PLAGL2	0.0024495	0.447329	-1.30998	Poor down vs Good
1563475_s_at	METTL20	0.00126114	0.447329	1.71867	Poor up vs Good
223304_at	SLC37A3	0.0096219	0.46783	1.47109	Poor up vs Good
241525_at	LOC200772	0.0436573	0.52526	-1.4814	Poor down vs Good
235359_at	NRROS	0.00135536	0.447329	-1.31918	Poor down vs Good
225796_at	PXK	0.0107297	0.473534	1.30997	Poor up vs Good
221521_s_at	GINS2	0.0223767	0.485577	-1.42379	Poor down vs Good
203104_at	CSF1R	0.00233066	0.447329	-1.36167	Poor down vs Good
222760_at	ZNF703	0.0243992	0.490971	-1.36247	Poor down vs Good
229298_at	KBTBD7	0.01122	0.47378	1.45944	Poor up vs Good
240964_at	PTEN	0.000145677	0.387924	1.6701	Poor up vs Good
215154_at	ULK2	0.00674013	0.456733	-1.33229	Poor down vs Good
1554112_a_at	ULK2	0.000424349	0.447329	-1.43203	Poor down vs Good
230586_s_at		0.0402714	0.522537	-1.34746	Poor down vs Good
226584_s_at	FAM110A	0.000732933	0.447329	-1.3836	Poor down vs Good
201798_s_at	MYOF	0.00904889	0.465935	-1.48165	Poor down vs Good
204604_at	CDK14	0.0413219	0.522869	1.30292	Poor up vs Good
1555167_s_at	NAMPT	0.0224133	0.485577	1.34193	Poor up vs Good
217767_at	C3	0.00195961	0.447329	-1.5769	Poor down vs Good
1552501_a_at	GPBAR1	0.0268763	0.494829	-1.30577	Poor down vs Good
1569490_at	FNDC3B	0.022063	0.485577	1.33038	Poor up vs Good
216789_at	TMEM92-AS1	0.00539376	0.45284	1.51056	Poor up vs Good
53071_s_at	OGFOD3	0.000163682	0.387924	-1.30195	Poor down vs Good
209992_at	PFKFB2	0.00842058	0.463253	1.89295	Poor up vs Good
1555982_at	ZFYVE16	0.00297978	0.447329	1.50798	Poor up vs Good
213206_at	GOSR2	0.000311788	0.447329	-1.32472	Poor down vs Good
213935_at	ABHD5	0.00526068	0.45284	1.39958	Poor up vs Good
226756_at	CCDC71L	0.0229691	0.486925	1.48065	Poor up vs Good
225600_at	TRIQK	0.0031353	0.447329	1.49781	Poor up vs Good
1554676_at	SRGN	0.0270563	0.495072	1.43548	Poor up vs Good
205702_at	PHTF1	0.00547147	0.453127	1.34379	Poor up vs Good
241415_at		0.0111969	0.47378	1.34117	Poor up vs Good
226942_at	PHF20L1	0.0021813	0.447329	1.44752	Poor up vs Good
220330_s_at	SAMSN1	0.00588217	0.456733	1.4944	Poor up vs Good
203822_s_at	ELF2	0.00332961	0.447329	1.37336	Poor up vs Good
236369_at		0.00242876	0.447329	-1.3283	Poor down vs Good
206486_at	LAG3	0.0468939	0.532821	-1.4526	Poor down vs Good
215512_at	MARCH6	0.0238185	0.48778	1.40375	Poor up vs Good
229699_at	LOC100129550	0.00185788	0.447329	1.33112	Poor up vs Good
211144_x_at	TARP /// TRGC1 /// TRGC2 /// TRGV9	0.0179576	0.480157	-1.50129	Poor down vs Good
213827_at	ARHGAP33	0.00983029	0.470146	-1.43724	Poor down vs Good
244078_at		0.0284366	0.496337	-1.35693	Poor down vs Good
215990_s_at	BCL6	0.0469038	0.532821	1.34786	Poor up vs Good
201295_s_at	WSB1	0.00196398	0.447329	1.88389	Poor up vs Good
215806_x_at	TARP /// TRGC1 /// TRGC2 /// TRGV9	0.0226905	0.486128	-1.44128	Poor down vs Good
216920_s_at	TARP /// TRGC1 /// TRGC2 /// TRGV9	0.0299644	0.497873	-1.40249	Poor down vs Good
1564064_a_at	ATP11B	0.00382046	0.447329	1.33941	Poor up vs Good
224221_s_at	VAV3	0.00171158	0.447329	1.44971	Poor up vs Good
230362_at	INPP5F	8.3e-05	0.382722	-1.65637	Poor down vs Good
211307_s_at	FCAR	0.0094518	0.466975	1.60974	Poor up vs Good
243961_at	LOC100505622	0.00672366	0.456733	-1.30119	Poor down vs Good
235245_at	TMEM92	0.014444	0.479076	1.58077	Poor up vs Good
244171_at	MKLN1	0.0034077	0.447329	1.49073	Poor up vs Good
209813_x_at	TARP /// TRGC1 /// TRGC2 /// TRGV9	0.0287289	0.496337	-1.47355	Poor down vs Good
224311_s_at	CAB39	0.0275067	0.495381	1.32634	Poor up vs Good
243185_at		0.0361855	0.514014	1.49984	Poor up vs Good
226200_at	VARS2	0.00719938	0.456733	-1.31376	Poor down vs Good
235341_at	DNAJC3	0.0131837	0.475356	1.34111	Poor up vs Good
219892_at	TM6SF1	0.00433826	0.450953	1.35022	Poor up vs Good
202225_at	CRK	0.000360729	0.447329	1.3885	Poor up vs Good
228087_at	CCDC126	0.033938	0.510669	1.32507	Poor up vs Good
229631_at	DNHD1	0.0117091	0.475356	-1.33985	Poor down vs Good
233546_at	LOC283075	0.0269179	0.494829	1.35117	Poor up vs Good
217575_s_at	SOS2	0.0153646	0.480157	1.33109	Poor up vs Good
213406_at	WSB1	0.00642595	0.456733	1.43329	Poor up vs Good
1561489_at	ARHGAP15 /// LOC101928361	0.0177389	0.480157	1.52136	Poor up vs Good
221430_s_at	RNF146	0.0235807	0.48768	1.31055	Poor up vs Good
232196_at	LCA5L	0.00511681	0.45284	1.33642	Poor up vs Good
1558469_at	LPP	6.88e-06	0.300937	1.48106	Poor up vs Good
230060_at	CDCA7	0.0439061	0.525261	-1.33285	Poor down vs Good
212606_at	WDFY3	0.0180967	0.480157	1.36715	Poor up vs Good
212437_at	CENPB	0.00780347	0.462245	-1.30615	Poor down vs Good
212598_at	WDFY3	0.0188698	0.480157	1.41879	Poor up vs Good
219199_at	AFF4	0.0234786	0.487576	1.34142	Poor up vs Good
223465_at	COL4A3BP	0.00765576	0.459506	1.32472	Poor up vs Good
211864_s_at	MYOF	0.0323943	0.504445	-1.36691	Poor down vs Good
218697_at	NCKIPSD	0.000491933	0.447329	-1.31864	Poor down vs Good
217576_x_at	SOS2	0.0151121	0.480157	1.31544	Poor up vs Good
201604_s_at	PPP1R12A	0.011899	0.475356	1.36557	Poor up vs Good
222352_at	FBXO31	0.00711409	0.456733	-1.30353	Poor down vs Good
231471_at		0.00814203	0.462245	1.52064	Poor up vs Good
210896_s_at	ASPH	0.00509676	0.45284	1.67969	Poor up vs Good
236432_at		0.00187032	0.447329	1.76757	Poor up vs Good
210772_at	FPR2	0.04649	0.532821	1.32042	Poor up vs Good
1563706_at		0.00993039	0.470146	-1.37142	Poor down vs Good
1556737_at	LINC00671	0.03877	0.517612	1.34925	Poor up vs Good
231029_at	F5	0.044939	0.528935	1.30447	Poor up vs Good
235082_at	PCNX	0.000798272	0.447329	1.44467	Poor up vs Good
243307_at		0.0320469	0.503263	1.3008	Poor up vs Good
210235_s_at	PPFIA1	0.00155581	0.447329	1.30913	Poor up vs Good
205732_s_at	NCOA2	0.00486915	0.45284	1.6677	Poor up vs Good
227953_at	CMTM6	0.0324168	0.504445	1.39947	Poor up vs Good
212456_at	CLUH	0.00063108	0.447329	-1.34231	Poor down vs Good
219567_s_at	EXO5	0.0381916	0.515555	1.36303	Poor up vs Good
219288_at	C3orf14	0.0132509	0.475356	-1.39936	Poor down vs Good
206235_at	LIG4	0.02547	0.492944	1.35282	Poor up vs Good
226050_at	TMCO3	0.0260035	0.492944	1.32833	Poor up vs Good
238792_at	PCNX	0.00206468	0.447329	1.38694	Poor up vs Good
226258_at	AMN1	0.00326097	0.447329	1.415	Poor up vs Good
1569852_at	LSMEM1	0.00138267	0.447329	1.50113	Poor up vs Good
226939_at	CPEB2	0.00825055	0.462245	1.45797	Poor up vs Good
237439_at	USP43	0.00225322	0.447329	1.39736	Poor up vs Good
227844_at	FMNL3	0.0211042	0.484067	-1.30576	Poor down vs Good
230041_at		0.00720662	0.456733	-1.35226	Poor down vs Good
1553513_at	VNN3	0.0374439	0.514029	1.52832	Poor up vs Good
203547_at	CD4	0.0038754	0.447329	-1.30019	Poor down vs Good
228797_at	NLN	0.0294956	0.497207	-1.34756	Poor down vs Good
220091_at	SLC2A6	0.000734678	0.447329	-1.35106	Poor down vs Good
210233_at	IL1RAP	0.0395621	0.519791	1.43128	Poor up vs Good
1559756_at	LOC399716	0.0121652	0.475356	1.60725	Poor up vs Good
225519_at	PPP4R2	0.0137329	0.475356	1.3722	Poor up vs Good
222071_s_at	SLCO4C1	0.00464804	0.45284	1.63653	Poor up vs Good
200874_s_at	NOP56	0.00139309	0.447329	-1.33066	Poor down vs Good
230363_s_at	INPP5F	0.00595824	0.456733	-1.36811	Poor down vs Good
202006_at	PTPN12	0.00206326	0.447329	1.41654	Poor up vs Good
201181_at	GNAI3	0.00585706	0.456733	1.33575	Poor up vs Good
241279_at		0.0322356	0.504053	1.38208	Poor up vs Good
1562738_a_at	USP3-AS1	0.00095645	0.447329	1.39209	Poor up vs Good
1556107_at	LOC105372881	0.0258272	0.492944	1.45124	Poor up vs Good
226188_at	LGALSL	0.0246724	0.490971	1.33702	Poor up vs Good
203725_at	GADD45A	0.0428652	0.522869	1.32746	Poor up vs Good
235490_at	TMEM107	0.0390281	0.518246	-1.34062	Poor down vs Good
226838_at	TTC32	0.0229528	0.486925	1.34191	Poor up vs Good
211816_x_at	FCAR	0.0407945	0.522869	1.45746	Poor up vs Good
1563571_at	CTBP1-AS	0.0111892	0.47378	1.41672	Poor up vs Good
228149_at	C7orf60	0.0119283	0.475356	1.3403	Poor up vs Good
218218_at	APPL2	0.00694504	0.456733	1.31763	Poor up vs Good
238811_at	ATP11B	0.00589616	0.456733	1.34206	Poor up vs Good
230559_x_at	FGD4	0.0167802	0.480157	1.3343	Poor up vs Good
239529_at	DCANP1 /// TIFAB	0.00976031	0.469515	-1.45147	Poor down vs Good
229619_at	FOLR2	0.0183909	0.480157	-1.34359	Poor down vs Good
1569791_at	STK4	0.0442195	0.526083	1.3143	Poor up vs Good
213958_at	CD6	0.00165107	0.447329	-1.39585	Poor down vs Good
225599_s_at	TRIQK	0.0135715	0.475356	1.47934	Poor up vs Good
217884_at	NAT10	0.00032014	0.447329	-1.37435	Poor down vs Good
208890_s_at	PLXNB2	0.0312013	0.500849	-1.30134	Poor down vs Good
225659_at	SPOPL	0.0110716	0.47378	1.34824	Poor up vs Good
237839_at		0.00070429	0.447329	-1.59989	Poor down vs Good
226266_at	PGS1	0.0301882	0.498388	1.38345	Poor up vs Good
226874_at	KLHL8	0.00194492	0.447329	1.37899	Poor up vs Good
211676_s_at	IFNGR1	0.0260454	0.492944	1.3017	Poor up vs Good
241613_at		0.0286526	0.496337	1.36268	Poor up vs Good
238983_at	NSUN7	0.00371748	0.447329	1.65852	Poor up vs Good
1559664_at		0.0436801	0.52526	1.41032	Poor up vs Good
1560720_at	MKNK1	0.020262	0.483814	1.43456	Poor up vs Good
216899_s_at	SKAP2	0.0414525	0.522869	1.41387	Poor up vs Good
202498_s_at	SLC2A3	0.0360019	0.514014	1.33448	Poor up vs Good
233066_at		0.0148906	0.480157	1.56853	Poor up vs Good
1552482_at	RAPH1	0.0234459	0.487576	-1.34734	Poor down vs Good
213609_s_at	SEZ6L	0.0345522	0.513408	-1.57901	Poor down vs Good
1558959_at	FAM126B	0.00875232	0.463523	1.89144	Poor up vs Good
238938_at		0.0060211	0.456733	-1.30574	Poor down vs Good
229970_at	KBTBD7	0.0145799	0.479076	1.49248	Poor up vs Good
223743_s_at	MRPL4	1.75e-05	0.324122	-1.444	Poor down vs Good
207321_s_at	ABCB9	0.00786319	0.462245	-1.30958	Poor down vs Good
205165_at	CELSR3	0.00292261	0.447329	-1.51911	Poor down vs Good
230787_at	GBAT2	0.00578263	0.456733	-1.37113	Poor down vs Good
232590_at		0.0048341	0.45284	-1.31726	Poor down vs Good
202948_at	IL1R1	0.0218211	0.485577	1.40283	Poor up vs Good
236495_at		0.0126093	0.475356	1.51334	Poor up vs Good
240094_at		0.0065522	0.456733	1.39951	Poor up vs Good
241332_at		0.0085864	0.463523	1.74722	Poor up vs Good
40020_at	CELSR3	0.00215892	0.447329	-1.74402	Poor down vs Good
220041_at	PIGZ	0.0362085	0.514014	-1.32491	Poor down vs Good
203103_s_at	PRPF19	0.000395339	0.447329	-1.31362	Poor down vs Good
240444_x_at	CLIP1	0.00273037	0.447329	1.34095	Poor up vs Good
236453_at	LOC105372733	0.0292464	0.497081	1.50231	Poor up vs Good
224828_at	CPEB4	0.0330816	0.507209	1.36238	Poor up vs Good
241608_at		0.0167324	0.480157	1.41586	Poor up vs Good
1554725_at	RABGAP1L	0.000999459	0.447329	1.356	Poor up vs Good
212746_s_at	CEP170	0.00325161	0.447329	1.38357	Poor up vs Good
222868_s_at	IL18BP	0.000705325	0.447329	-1.37475	Poor down vs Good
203146_s_at	GABBR1	0.00911691	0.466294	-1.34768	Poor down vs Good
204435_at	NUP58	0.0125304	0.475356	1.41048	Poor up vs Good
241342_at	TMEM65	0.0256427	0.492944	1.34126	Poor up vs Good
222870_s_at	B3GNT2	0.0232278	0.487576	1.38662	Poor up vs Good
213501_at	ACOX1	0.0420631	0.522869	1.33249	Poor up vs Good
212368_at	ZNF292	0.00796507	0.462245	1.38134	Poor up vs Good
236740_at		0.00152402	0.447329	1.31401	Poor up vs Good
222330_at		0.0142129	0.478038	1.6226	Poor up vs Good
242567_at	ABTB1	0.00642394	0.456733	1.33632	Poor up vs Good
213805_at	ABHD5	0.0115984	0.475356	1.4079	Poor up vs Good
244235_at	IVNS1ABP	0.0318649	0.502711	1.34945	Poor up vs Good
235484_at	PTAR1	0.0141407	0.478038	1.43744	Poor up vs Good
234778_at		0.0190353	0.480157	1.56601	Poor up vs Good
202007_at	NID1	0.0223387	0.485577	-1.52902	Poor down vs Good
242133_s_at	LOC100996732	0.00464908	0.45284	-1.42651	Poor down vs Good
230395_at	METTL9	0.00808827	0.462245	1.40323	Poor up vs Good
1552772_at	CLEC4D	0.0114624	0.474834	1.57668	Poor up vs Good
231281_at		0.0073022	0.456733	-1.42602	Poor down vs Good
231004_s_at		0.00150141	0.447329	-1.30546	Poor down vs Good
1558014_s_at	FAR1	0.00491557	0.45284	1.70339	Poor up vs Good
239163_at	UBE2B	0.0435188	0.525241	1.30101	Poor up vs Good
1552327_at	ARMCX4	0.0274489	0.495072	-1.45929	Poor down vs Good
225612_s_at	B3GNT5	0.0143771	0.478038	1.36194	Poor up vs Good
232288_at	LOC102724985 /// PDXDC1 /// PDXDC2P	0.019083	0.480157	-1.30421	Poor down vs Good
223542_at	SLF1	0.0161294	0.480157	1.31011	Poor up vs Good
1554472_a_at	PHF20L1	0.00749659	0.456733	1.46512	Poor up vs Good
223733_s_at	PPP4R1L	0.00879738	0.463523	1.3807	Poor up vs Good
216627_s_at	B4GALT1	0.0172925	0.480157	1.47352	Poor up vs Good
226548_at	SBK1	0.0066021	0.456733	-1.53085	Poor down vs Good
220671_at	NOCT	0.046286	0.532355	1.31531	Poor up vs Good
203604_at	ZNF516	0.01429	0.478038	1.30559	Poor up vs Good
236429_at		0.0252414	0.491864	-1.3042	Poor down vs Good
207596_at		0.0351938	0.513408	1.46163	Poor up vs Good
226317_at	PPP4R2	0.0070249	0.456733	1.37608	Poor up vs Good
237974_at	ABHD12B	0.0027399	0.447329	1.709	Poor up vs Good
239766_at		0.0108116	0.473534	1.56504	Poor up vs Good
203434_s_at	MME	0.022911	0.486925	1.43488	Poor up vs Good
242784_at		0.00887673	0.464298	1.41482	Poor up vs Good
1568836_at	CLK4	0.00137768	0.447329	2.06818	Poor up vs Good
207674_at	FCAR	0.0185324	0.480157	1.87882	Poor up vs Good
226310_at	RICTOR	0.0211625	0.484067	1.38975	Poor up vs Good
240766_at		0.0138862	0.476545	1.41841	Poor up vs Good
214578_s_at	ROCK1	0.0172067	0.480157	1.38718	Poor up vs Good
208200_at	IL1A	0.0079192	0.462245	1.62495	Poor up vs Good
239554_at		0.00251708	0.447329	1.45349	Poor up vs Good
205921_s_at	SLC6A6	0.0123836	0.475356	1.48257	Poor up vs Good
1559910_at		0.0451427	0.529402	-1.30894	Poor down vs Good
222846_at	RAB8B	0.0212274	0.484067	1.53475	Poor up vs Good
214759_at	WTAP	0.0318698	0.502711	1.30424	Poor up vs Good
201660_at	ACSL3	0.00562459	0.456733	1.34947	Poor up vs Good
220213_at	TSHZ2	0.00738997	0.456733	-1.41204	Poor down vs Good
205403_at	IL1R2	0.0128705	0.475356	1.3474	Poor up vs Good
221658_s_at	IL21R	0.00617804	0.456733	-1.36005	Poor down vs Good
225570_at	SLC41A1	0.00195635	0.447329	-1.31241	Poor down vs Good
202654_x_at	MARCH7	0.00408317	0.447329	1.30407	Poor up vs Good
216147_at		0.00802627	0.462245	1.37796	Poor up vs Good
229027_at	PPM1A	0.0103108	0.470146	1.33318	Poor up vs Good
235227_at	STXBP5	0.00209966	0.447329	1.50743	Poor up vs Good
242425_at		0.00591973	0.456733	1.41381	Poor up vs Good
204829_s_at	FOLR2	0.0287783	0.496677	-1.30694	Poor down vs Good
232027_at	SYNE1	0.0436047	0.52526	1.39385	Poor up vs Good
212805_at	PRUNE2	0.00132423	0.447329	3.46561	Poor up vs Good
243605_at		0.0293341	0.497081	1.51582	Poor up vs Good
229301_at		0.00509257	0.45284	1.30886	Poor up vs Good
244597_at		0.0300773	0.497989	-1.32425	Poor down vs Good
220416_at	ATP8B4	0.0233502	0.487576	1.35831	Poor up vs Good
222235_s_at	CSGALNACT2	0.0144887	0.479076	1.38597	Poor up vs Good
231662_at	ARG1	0.00644334	0.456733	2.23418	Poor up vs Good
215175_at	PCNX	0.00343343	0.447329	1.81501	Poor up vs Good
221155_x_at		0.0106191	0.473333	1.4513	Poor up vs Good
212424_at	PDCD11	0.00079993	0.447329	-1.35246	Poor down vs Good
226288_s_at	NLGN2	0.000248105	0.447182	-1.3232	Poor down vs Good
205328_at	CLDN10	0.0256316	0.492944	1.44201	Poor up vs Good
212806_at	PRUNE2	0.00663668	0.456733	2.42521	Poor up vs Good
215495_s_at	SAMD4A	0.0162457	0.480157	-1.39092	Poor down vs Good
1559139_at	NOC2L	0.0014834	0.447329	-1.36032	Poor down vs Good
232357_at	TTLL9	0.0190296	0.480157	-1.33054	Poor down vs Good
229390_at	FAM26F	0.0152227	0.480157	-1.51611	Poor down vs Good
213658_at		0.0120231	0.475356	-1.34061	Poor down vs Good
1558841_at		0.0245921	0.490971	-1.31548	Poor down vs Good
1552670_a_at	PPP1R3B	0.0476492	0.534931	1.53259	Poor up vs Good
238018_at	FAM150B	0.00911862	0.466294	1.46181	Poor up vs Good
240574_at	DNAJC3-AS1	0.0174166	0.480157	1.58857	Poor up vs Good
1555326_a_at	ADAM9	0.0327213	0.505041	1.30692	Poor up vs Good
228250_at	FNIP1	0.0246275	0.490971	1.33398	Poor up vs Good
214972_at	MGEA5	0.003754	0.447329	1.47613	Poor up vs Good
238662_at	DPH6	0.0130156	0.475356	-1.32285	Poor down vs Good
239761_at	GCNT1	0.00293893	0.447329	1.41078	Poor up vs Good
219017_at	ETNK1	0.0172001	0.480157	1.37924	Poor up vs Good
228868_x_at	CDT1	0.0201115	0.483814	-1.41105	Poor down vs Good
224158_s_at		0.00874349	0.463523	1.46796	Poor up vs Good
227753_at	TMEM139	0.0486471	0.536462	-1.30164	Poor down vs Good
218828_at	PLSCR3 /// TMEM256-PLSCR3	0.001894	0.447329	-1.30563	Poor down vs Good
202309_at	MTHFD1	0.000471688	0.447329	-1.31378	Poor down vs Good
215013_s_at	USP34	0.0325175	0.505003	1.32523	Poor up vs Good
1558447_at		0.0229083	0.486925	1.38164	Poor up vs Good
209610_s_at	SLC1A4	0.0186683	0.480157	-1.31898	Poor down vs Good
1557729_at	GRK5	0.0315827	0.501823	-1.32739	Poor down vs Good
229391_s_at	FAM26F	0.0125983	0.475356	-1.52913	Poor down vs Good
226688_at	TCAIM	0.0161036	0.480157	1.30377	Poor up vs Good
230234_at	FXN	0.0370631	0.514014	-1.34573	Poor down vs Good
230503_at		0.032227	0.504053	-1.46426	Poor down vs Good
209889_at	SEC31B	0.00787911	0.462245	-1.32039	Poor down vs Good
202690_s_at	SNRPD1	0.0195372	0.480486	-1.40973	Poor down vs Good
229543_at		0.00897267	0.464387	-1.59328	Poor down vs Good
224276_at	ZNF33A	0.0322487	0.504053	1.38662	Poor up vs Good
226764_at	ZNF827	0.0174425	0.480157	-1.33482	Poor down vs Good
244032_at		0.0084195	0.463253	-1.35405	Poor down vs Good
209535_s_at		0.0327162	0.505041	1.37761	Poor up vs Good
242726_at		0.00119099	0.447329	1.59496	Poor up vs Good
227584_at	NAV1	0.00753402	0.456733	-1.36723	Poor down vs Good
208748_s_at	FLOT1	0.0207783	0.483833	1.33793	Poor up vs Good
235175_at	GBP4	0.011915	0.475356	-1.3952	Poor down vs Good
210787_s_at	CAMKK2	0.0444514	0.527179	1.33682	Poor up vs Good
213173_at	PCNX	0.0268961	0.494829	1.31392	Poor up vs Good
210191_s_at	PHTF1	0.0215225	0.485577	1.3435	Poor up vs Good
1558588_at	LOC100996741 /// LOC105371224 /// LOC105371420 /// LOC388692	0.00913818	0.466294	1.30111	Poor up vs Good
1554571_at	APBB1IP	0.00306355	0.447329	1.41396	Poor up vs Good
228362_s_at	FAM26F	0.0174243	0.480157	-1.55549	Poor down vs Good
231650_s_at	SEZ6L	0.0173759	0.480157	-1.5103	Poor down vs Good
1558410_s_at		0.0219584	0.485577	-1.47712	Poor down vs Good
213075_at	OLFML2A	0.000589091	0.447329	-1.39911	Poor down vs Good
1558549_s_at	VNN1	0.012963	0.475356	1.59256	Poor up vs Good
244846_at		0.00462436	0.45284	1.38719	Poor up vs Good
235616_at	TSHZ2	0.00538324	0.45284	-1.45398	Poor down vs Good
209164_s_at	CYB561	0.00306063	0.447329	-1.44375	Poor down vs Good
209163_at	CYB561	0.00737641	0.456733	-1.33474	Poor down vs Good
211372_s_at	IL1R2	0.0151951	0.480157	1.44947	Poor up vs Good
201133_s_at	PJA2	0.0103329	0.470146	1.3493	Poor up vs Good
238045_at	TMEM65	0.0327117	0.505041	1.32307	Poor up vs Good
225962_at	ZNRF1	0.0211256	0.484067	-1.30019	Poor down vs Good
203219_s_at	APRT	0.00704796	0.456733	-1.30715	Poor down vs Good
228996_at	RC3H1	0.0121123	0.475356	1.35228	Poor up vs Good
237942_at	SNRK-AS1	0.00134558	0.447329	1.44725	Poor up vs Good
210148_at	HIPK3	0.0421372	0.522869	1.46348	Poor up vs Good
206546_at	SYCP2	0.0395121	0.519791	1.35608	Poor up vs Good
219334_s_at	NABP1	0.0173068	0.480157	1.43557	Poor up vs Good
220436_at	CNTNAP3P2	0.000856372	0.447329	2.2192	Poor up vs Good
225227_at	SKIL	0.0225292	0.485577	1.40604	Poor up vs Good
219157_at	KLHL2	0.0133021	0.475356	1.32925	Poor up vs Good
206485_at	CD5	0.00492224	0.45284	-1.3495	Poor down vs Good
205857_at	SLC18A2	0.0161468	0.480157	1.31826	Poor up vs Good
202589_at	TYMS	0.0147199	0.480157	-1.36443	Poor down vs Good
226392_at	RASA2	0.0237566	0.48778	1.31712	Poor up vs Good
227954_at	ITPRIPL2	0.0425586	0.522869	-1.33829	Poor down vs Good
211187_at		0.000522284	0.447329	1.36096	Poor up vs Good
219971_at	IL21R	0.0231735	0.487576	-1.32943	Poor down vs Good
214034_at	ERAP1	0.0177293	0.480157	1.42044	Poor up vs Good
242852_at	LOC285147	0.0139915	0.477234	1.30815	Poor up vs Good
229909_at	B4GALNT3	0.0225048	0.485577	-1.85265	Poor down vs Good
202315_s_at	BCR	0.0167045	0.480157	-1.30262	Poor down vs Good
238739_at	IPMK	0.00840196	0.463253	1.50737	Poor up vs Good
238035_at	SP3	0.0168207	0.480157	1.37867	Poor up vs Good
204857_at	MAD1L1	0.0116616	0.475356	-1.41344	Poor down vs Good
1557049_at	BTBD19	0.0184564	0.480157	1.44613	Poor up vs Good
1555827_at	CCNL1	0.0257708	0.492944	1.41786	Poor up vs Good
225508_at	KIAA1468	0.0166705	0.480157	1.3989	Poor up vs Good
51774_s_at	UBE2D4	0.000569718	0.447329	-1.32313	Poor down vs Good
239432_at	PSMA3-AS1	0.00359887	0.447329	1.32408	Poor up vs Good
234212_at	ACTR2	0.0105142	0.471326	1.42144	Poor up vs Good
204495_s_at	C15orf39	0.0137943	0.475356	-1.34424	Poor down vs Good
1553639_a_at	PPARGC1B	0.00175441	0.447329	-1.35617	Poor down vs Good
228915_at	DACH1	0.0187669	0.480157	1.42931	Poor up vs Good
205485_at	RYR1	0.000973632	0.447329	-1.65162	Poor down vs Good
220034_at	IRAK3	0.00911809	0.466294	1.34382	Poor up vs Good
215565_at	LOC101929272	0.0228263	0.486925	-1.61443	Poor down vs Good
1555347_at	PDXDC1	0.00959342	0.46714	-1.39863	Poor down vs Good
205920_at	SLC6A6	0.0132422	0.475356	1.50412	Poor up vs Good
238420_at	TAOK1	0.0479596	0.535524	1.37369	Poor up vs Good
216092_s_at	SLC7A8	0.000878887	0.447329	-1.78318	Poor down vs Good
220356_at	CORIN	0.0291807	0.497081	1.51995	Poor up vs Good
211435_at		0.0280035	0.495537	1.35945	Poor up vs Good
226441_at	MAP3K2	0.0426772	0.522869	1.31262	Poor up vs Good
1555929_s_at		0.00401933	0.447329	2.4108	Poor up vs Good
228515_at	LOC90784 /// POLR1A	0.0287833	0.496677	-1.31488	Poor down vs Good
235759_at		0.00623667	0.456733	1.60664	Poor up vs Good
239729_at		0.00368977	0.447329	1.55924	Poor up vs Good
220591_s_at	EFHC2	0.020924	0.484067	1.46726	Poor up vs Good
230767_at		0.03283	0.505694	-1.3207	Poor down vs Good
203147_s_at	TRIM14	0.0212655	0.484067	-1.31758	Poor down vs Good
1554833_at	MCTP2	0.0249452	0.490971	1.45577	Poor up vs Good
210262_at	CRISP2	0.00532453	0.45284	2.25106	Poor up vs Good
225185_at	MRAS	0.0139711	0.477234	-1.34683	Poor down vs Good
1553685_s_at	SP1	0.027529	0.495491	1.38694	Poor up vs Good
239100_x_at	PCNX	0.010189	0.470146	1.44349	Poor up vs Good
1567627_at	CD74	0.0140135	0.477234	-1.33313	Poor down vs Good
213871_s_at	DNPH1	0.00228429	0.447329	-1.31769	Poor down vs Good
244652_at	CD101	0.0011446	0.447329	-1.70981	Poor down vs Good
1556205_at		0.000176392	0.387924	-1.52783	Poor down vs Good
232047_at		0.0383449	0.516227	-1.36256	Poor down vs Good
224725_at	MIB1	0.00287184	0.447329	1.50347	Poor up vs Good
224831_at	CPEB4	0.010935	0.473534	1.39684	Poor up vs Good
240510_at	NBN	0.00424132	0.449363	1.3802	Poor up vs Good
227080_at	ZNF697	0.0454122	0.530145	1.30843	Poor up vs Good
219996_at	ASB7	0.00427182	0.449363	1.33338	Poor up vs Good
231576_at		0.0284661	0.496337	1.38701	Poor up vs Good
230489_at	CD5	0.00114198	0.447329	-1.4203	Poor down vs Good
229460_at	FAM126B	0.0156259	0.480157	1.34486	Poor up vs Good
225700_at	GLCCI1	0.0284	0.496337	1.41548	Poor up vs Good
219256_s_at	SH3TC1	0.0351708	0.513408	-1.32047	Poor down vs Good
213260_at	FOXC1	0.01752	0.480157	1.48952	Poor up vs Good
205227_at	IL1RAP	0.021924	0.485577	1.37986	Poor up vs Good
243194_at	ZNF551	0.0401043	0.521451	1.35983	Poor up vs Good
239200_at		0.0415643	0.522869	1.47617	Poor up vs Good
241826_x_at	ZNF738	0.0322796	0.504053	1.4529	Poor up vs Good
1569676_at	TOR1AIP2	0.00527992	0.45284	1.53072	Poor up vs Good
238706_at	PAPD4	0.0371083	0.514014	1.40214	Poor up vs Good
1558401_at	ARIH1	0.00492554	0.45284	1.47785	Poor up vs Good
224826_at	GPCPD1	0.0110853	0.47378	1.36176	Poor up vs Good
228585_at	ENTPD1	0.029542	0.497329	1.32308	Poor up vs Good
1559711_at	FAM120A	0.0117591	0.475356	1.30942	Poor up vs Good
214895_s_at	ADAM10	0.010972	0.473534	1.45993	Poor up vs Good
224016_at	HIPK2	0.00100494	0.447329	1.85144	Poor up vs Good
213428_s_at	COL6A1	0.00274247	0.447329	-1.65995	Poor down vs Good
235664_at		0.0479579	0.535524	1.63937	Poor up vs Good
238879_at	DCUN1D1	0.0217951	0.485577	1.41359	Poor up vs Good
244521_at	TSHZ2	0.00957065	0.466975	-1.68057	Poor down vs Good
231967_at	PHF20L1	0.0245152	0.490971	1.46952	Poor up vs Good
235868_at	MGEA5	0.0428497	0.522869	1.44978	Poor up vs Good
211031_s_at	CLIP2	0.00887509	0.464298	-1.33706	Poor down vs Good
1567628_at	CD74	0.0157593	0.480157	-1.33145	Poor down vs Good
210716_s_at	CLIP1	0.0189783	0.480157	1.39327	Poor up vs Good
218377_s_at	RWDD2B	5.19e-05	0.324122	-1.30869	Poor down vs Good
219439_at	C1GALT1	0.0232745	0.487576	1.38565	Poor up vs Good
232964_at	SPDYE1	0.0382101	0.515555	1.41636	Poor up vs Good
232781_at	LHX4	0.0127891	0.475356	1.35397	Poor up vs Good
240835_at		0.0399132	0.520408	1.30364	Poor up vs Good
203651_at	ZFYVE16	0.0165436	0.480157	1.34074	Poor up vs Good
218887_at	MRPL2	0.00508191	0.45284	-1.34553	Poor down vs Good
222726_s_at	EXOC5	0.0373389	0.514014	1.38962	Poor up vs Good
212286_at	ANKRD12	0.0307301	0.4998	1.35464	Poor up vs Good
1569453_a_at	LOC692247	0.0259313	0.492944	-1.54962	Poor down vs Good
207743_at		0.00127655	0.447329	1.43636	Poor up vs Good
230098_at	PHF20L1	0.00631749	0.456733	1.34917	Poor up vs Good
209921_at	SLC7A11	0.0417953	0.522869	1.45934	Poor up vs Good
203884_s_at	RAB11FIP2	0.0312993	0.501343	1.31951	Poor up vs Good
226338_at	TMEM55A	0.025818	0.492944	1.38482	Poor up vs Good
1562468_at		0.00525167	0.45284	1.53778	Poor up vs Good
239203_at	LSMEM1	0.0206711	0.483833	1.38506	Poor up vs Good
206217_at	EDA	0.00362677	0.447329	-1.49371	Poor down vs Good
1564688_a_at	RAD9B	0.00998721	0.470146	-1.44344	Poor down vs Good
205844_at	VNN1	0.0132741	0.475356	1.46894	Poor up vs Good
237068_at		0.0214396	0.485577	1.34174	Poor up vs Good
234492_at		0.00300739	0.447329	1.63097	Poor up vs Good
213024_at	TMF1	0.0426376	0.522869	1.36279	Poor up vs Good
228220_at	FCHO2	0.00786393	0.462245	1.54033	Poor up vs Good
243378_at		0.0324454	0.504607	-1.34782	Poor down vs Good
58900_at	UBE2D4	0.000703369	0.447329	-1.31639	Poor down vs Good
221823_at	C5orf30	0.0135814	0.475356	1.47277	Poor up vs Good
218105_s_at	MRPL4	0.00125306	0.447329	-1.3004	Poor down vs Good
1556865_at		0.0143237	0.478038	1.58181	Poor up vs Good
225142_at	KDM7A	0.022741	0.486733	1.33593	Poor up vs Good
225720_at	SYNPO2	0.00529726	0.45284	-1.5931	Poor down vs Good
1555928_at		0.00778015	0.462245	2.44936	Poor up vs Good
236285_at	KLHDC7B	0.000439301	0.447329	-1.46107	Poor down vs Good
222234_s_at	DBNDD1	0.0417314	0.522869	-1.38795	Poor down vs Good
1555250_a_at	CPEB3	0.0181394	0.480157	1.3646	Poor up vs Good
1560758_at	LOC105376703	0.0259927	0.492944	1.46672	Poor up vs Good
209649_at	STAM2	0.0126301	0.475356	1.40474	Poor up vs Good
1555968_a_at		0.0408259	0.522869	1.34418	Poor up vs Good
228298_at	PCED1B	0.00179502	0.447329	-1.32041	Poor down vs Good
216705_s_at	ADA	0.00892802	0.464387	-1.30221	Poor down vs Good
1553798_a_at	FBXL13	0.0204107	0.483814	1.53151	Poor up vs Good
202381_at	ADAM9	0.0237465	0.48778	1.34466	Poor up vs Good
208611_s_at	SPTAN1	0.004343	0.450953	-1.36099	Poor down vs Good
228645_at	SNHG9	0.00693969	0.456733	-1.3828	Poor down vs Good
206177_s_at	ARG1	0.022446	0.485577	2.08382	Poor up vs Good
209135_at	ASPH	0.017244	0.480157	1.44227	Poor up vs Good
205698_s_at	MAP2K6	0.0111052	0.47378	1.32031	Poor up vs Good
237568_at		0.0163804	0.480157	1.43429	Poor up vs Good
1562289_at		0.0246237	0.490971	1.35743	Poor up vs Good
205090_s_at	NAGPA	0.000142501	0.387924	-1.35981	Poor down vs Good
224140_at	NPCDR1	0.0335918	0.510069	-1.52508	Poor down vs Good
242818_x_at	YIPF4	0.0217726	0.485577	1.33421	Poor up vs Good
239464_at	KCNJ15	0.041104	0.522869	1.54337	Poor up vs Good
1557512_at		0.00293682	0.447329	1.53874	Poor up vs Good
238907_at	ZNF780A	0.0120192	0.475356	1.51825	Poor up vs Good
239045_at		0.0233756	0.487576	1.32187	Poor up vs Good
40837_at	TLE2	0.0345572	0.513408	-1.33734	Poor down vs Good
227368_at		0.0193816	0.480157	1.31394	Poor up vs Good
221936_x_at	MRPL41	0.00957936	0.466975	-1.32617	Poor down vs Good
228782_at	SCGB3A2	0.0404768	0.522869	-1.33718	Poor down vs Good
239245_at		0.00891005	0.464387	1.48852	Poor up vs Good
224883_at	BLOC1S6	0.0162023	0.480157	1.34294	Poor up vs Good
213817_at	IRAK3	0.0165159	0.480157	1.30479	Poor up vs Good
1565599_at		0.00324878	0.447329	1.556	Poor up vs Good
65438_at	TLDC1	0.00226154	0.447329	-1.36191	Poor down vs Good
241191_at		0.00823802	0.462245	1.34244	Poor up vs Good
221631_at	CACNA1I	0.0234119	0.487576	-1.3717	Poor down vs Good
212795_at	KIAA1033	0.0249258	0.490971	1.32618	Poor up vs Good
243495_s_at	ZNF652	0.0393921	0.51945	1.34033	Poor up vs Good
232715_at		0.0269338	0.494829	1.32193	Poor up vs Good
223249_at	CLDN12	0.043136	0.523946	1.50649	Poor up vs Good
240248_at		0.011584	0.475356	1.38046	Poor up vs Good
208883_at	UBR5	0.0307744	0.4998	1.31698	Poor up vs Good
204310_s_at	NPR2	0.00626623	0.456733	-1.32009	Poor down vs Good
225635_s_at	EBLN3	0.0429075	0.522869	1.31334	Poor up vs Good
210370_s_at	LY9	0.0015453	0.447329	-1.35553	Poor down vs Good
224866_at	FAR1	0.00994184	0.470146	1.36255	Poor up vs Good
206804_at	CD3G	0.0328422	0.505694	-1.40545	Poor down vs Good
229422_at	NRDC	0.00782452	0.462245	1.40307	Poor up vs Good
1565810_at		0.00213778	0.447329	1.38585	Poor up vs Good
223916_s_at	BCOR	0.00919887	0.466294	-1.32719	Poor down vs Good
221949_at	UBE2D4	0.000521956	0.447329	-1.317	Poor down vs Good
229569_at		0.0114415	0.474834	1.35628	Poor up vs Good
219006_at	NDUFAF4	0.0184642	0.480157	-1.30588	Poor down vs Good
223262_s_at	FGFR1OP2	0.0182413	0.480157	1.38736	Poor up vs Good
224495_at	TMEM107	0.0124345	0.475356	-1.42498	Poor down vs Good
210077_s_at	SRSF5	0.0223506	0.485577	1.41164	Poor up vs Good
202085_at	TJP2	0.0123985	0.475356	-1.39419	Poor down vs Good
236542_at	LOC105379661	0.0031205	0.447329	-1.62865	Poor down vs Good
203919_at	TCEA2	0.00320076	0.447329	-1.32339	Poor down vs Good
205434_s_at	AAK1	0.00956225	0.466975	-1.4321	Poor down vs Good
207277_at	CD209	0.0352531	0.513408	-1.45807	Poor down vs Good
238542_at	ULBP2	0.00372133	0.447329	-1.47082	Poor down vs Good
1559065_a_at	CLEC4G	0.00301732	0.447329	-1.35428	Poor down vs Good
212755_at	MON2	0.00935872	0.466975	1.42185	Poor up vs Good
241245_at	SRSF4	0.00660398	0.456733	1.65316	Poor up vs Good
64883_at	MOSPD2	0.00357939	0.447329	1.43547	Poor up vs Good
1562761_at	NMRK1	0.0105981	0.473251	1.49591	Poor up vs Good
225826_at	MMAB	0.00176341	0.447329	-1.3083	Poor down vs Good
238791_at	ZNF100	0.0286018	0.496337	1.52658	Poor up vs Good
241856_at	IMPG2	0.0122374	0.475356	1.3453	Poor up vs Good
238974_at	C2orf69	0.0476031	0.534767	1.34654	Poor up vs Good
203525_s_at	APC	0.0164819	0.480157	1.32839	Poor up vs Good
222750_s_at	SRD5A3	0.0045142	0.45284	-1.46783	Poor down vs Good
230295_at	CAPN15	0.0231869	0.487576	-1.30737	Poor down vs Good
238575_at	OSBPL6	0.000335712	0.447329	1.70393	Poor up vs Good
235604_x_at	ZNF493	0.0235279	0.48768	1.49215	Poor up vs Good
213392_at	IQCK	0.0308634	0.4998	-1.32519	Poor down vs Good
202304_at	FNDC3A	0.0301647	0.498388	1.31599	Poor up vs Good
216100_s_at	TOR1AIP1	0.0355661	0.513697	1.33755	Poor up vs Good
239512_at	SRSF4	0.00248834	0.447329	1.64597	Poor up vs Good
221900_at	COL8A2	0.0211856	0.484067	-1.31998	Poor down vs Good
212811_x_at	SLC1A4	0.028296	0.496337	-1.30252	Poor down vs Good
201577_at	NME1	0.00714632	0.456733	-1.33507	Poor down vs Good
201000_at	AARS	0.00568585	0.456733	-1.30114	Poor down vs Good
213430_at	RUFY3	0.0449432	0.528935	-1.41265	Poor down vs Good
224856_at	FKBP5	0.0377722	0.514606	1.41026	Poor up vs Good
238451_at	MPP7	0.00408262	0.447329	1.54845	Poor up vs Good
201957_at	PPP1R12B	0.0363779	0.514014	1.31623	Poor up vs Good
231920_s_at	CSNK1G1	0.012229	0.475356	-1.3006	Poor down vs Good
201151_s_at	MBNL1	0.0356516	0.513697	1.50426	Poor up vs Good
237916_at		0.0326078	0.505041	-1.33043	Poor down vs Good
228305_at	ZNF565	0.00385061	0.447329	-1.35418	Poor down vs Good
238743_at		0.00122667	0.447329	1.52709	Poor up vs Good
202715_at	CAD	0.000107492	0.382722	-1.35798	Poor down vs Good
218575_at	ANAPC1 /// LOC102724642	0.00125444	0.447329	-1.30423	Poor down vs Good
235428_at	MINCR	0.0259331	0.492944	-1.4739	Poor down vs Good
235740_at	MCTP1	0.0366909	0.514014	1.35122	Poor up vs Good
212982_at	ZDHHC17	0.0202897	0.483814	1.35326	Poor up vs Good
232611_at	GOLGA2P5	0.00408243	0.447329	-1.39536	Poor down vs Good
229574_at	TRA2A	0.0240794	0.489197	1.37381	Poor up vs Good
231663_s_at	ARG1	0.00533738	0.45284	1.90265	Poor up vs Good
229488_at	OTUD7B	0.010659	0.473359	-1.31147	Poor down vs Good
231041_at	POLR1E	0.0369292	0.514014	-1.35246	Poor down vs Good
239453_at		0.00788821	0.462245	1.39932	Poor up vs Good
207130_at	ZMYND8	0.028082	0.495537	1.33253	Poor up vs Good
1558785_a_at	RGS5	0.0209702	0.484067	-1.33029	Poor down vs Good
214110_s_at	LOC100996732 /// LOC645166 /// LOC654342	0.02141	0.485577	-1.48129	Poor down vs Good
208127_s_at	SOCS5	0.0276354	0.495537	1.34893	Poor up vs Good
235756_at		0.0205844	0.483833	-1.41507	Poor down vs Good
1561292_at	LOC105370941	0.0185475	0.480157	-1.32128	Poor down vs Good
1565130_at	MAP3K2	0.00193308	0.447329	1.55058	Poor up vs Good
225687_at	FAM83D	0.0168564	0.480157	-1.36292	Poor down vs Good
241590_at		0.0260862	0.492944	1.36447	Poor up vs Good
234110_at	LOC283075	0.0260858	0.492944	1.6292	Poor up vs Good
231528_at		0.0171945	0.480157	-1.7088	Poor down vs Good
222670_s_at	MAFB	0.00823392	0.462245	-1.38229	Poor down vs Good
242642_at		0.0436572	0.52526	1.30901	Poor up vs Good
209859_at	TRIM9	0.0360096	0.514014	1.52085	Poor up vs Good
203845_at	KAT2B	0.00733793	0.456733	1.37418	Poor up vs Good
1561923_a_at	SF3B6	0.00562682	0.456733	1.32658	Poor up vs Good
1557167_at	HCG11	0.0317342	0.502584	-1.49689	Poor down vs Good
238526_at	RAB3IP	0.00774699	0.462146	1.3745	Poor up vs Good
227525_at	GLCCI1	0.0493315	0.538457	1.31932	Poor up vs Good
243158_at		0.0296184	0.49736	1.30126	Poor up vs Good
1557305_at	TACC1	0.0278442	0.495537	1.30274	Poor up vs Good
217200_x_at	CYB561	0.00602619	0.456733	-1.30432	Poor down vs Good
225377_at	RABL6	0.0132357	0.475356	-1.3283	Poor down vs Good
223861_at	HORMAD1	0.0475579	0.534767	1.39396	Poor up vs Good
206113_s_at	RAB5A	0.0135077	0.475356	1.3795	Poor up vs Good
244028_at	USP15	0.00188255	0.447329	1.40904	Poor up vs Good
234705_at	CATX-1	0.0073109	0.456733	1.55025	Poor up vs Good
223377_x_at	CISH	0.0104189	0.470146	-1.30087	Poor down vs Good
201958_s_at	PPP1R12B	0.0122975	0.475356	1.42527	Poor up vs Good
232599_at	EXOC6	0.00444134	0.452695	1.59829	Poor up vs Good
244065_at	CNTNAP3 /// CNTNAP3B /// LOC100289279	0.00877922	0.463523	2.3474	Poor up vs Good
203349_s_at	ETV5	0.0374577	0.514029	1.32256	Poor up vs Good
209253_at	SORBS3	2.77e-05	0.324122	-1.38617	Poor down vs Good
232159_at		0.0183844	0.480157	1.41879	Poor up vs Good
209895_at	PTPN11	0.0138078	0.475356	1.37222	Poor up vs Good
227012_at	SLC25A40	0.0223779	0.485577	1.4131	Poor up vs Good
223727_at	KCNIP2	0.0148895	0.480157	-1.36976	Poor down vs Good
200862_at	DHCR24	0.023809	0.48778	-1.33956	Poor down vs Good
205191_at	RP2	0.0457313	0.530567	1.34337	Poor up vs Good
235221_at	CBLN3	0.0215181	0.485577	-1.38172	Poor down vs Good
234595_at	CATX-1	0.0317175	0.502584	1.40611	Poor up vs Good
201242_s_at	ATP1B1	0.00303939	0.447329	-1.74734	Poor down vs Good
212906_at	GRAMD1B	0.00188835	0.447329	-1.30025	Poor down vs Good
218940_at	VCPKMT	0.0407787	0.522869	1.3008	Poor up vs Good
1554663_a_at	NUMA1	0.045918	0.530881	2.04041	Poor up vs Good
222269_at	APOOL	0.0126493	0.475356	-1.53101	Poor down vs Good
1559097_at	LINC01550	0.0229607	0.486925	-1.34887	Poor down vs Good
207167_at	CD101	0.00189656	0.447329	-1.57681	Poor down vs Good
1316_at	THRA	0.023271	0.487576	-1.31331	Poor down vs Good
235412_at	ARHGEF7	0.0391515	0.519096	1.43022	Poor up vs Good
215861_at	LOC101927770	0.0056868	0.456733	1.532	Poor up vs Good
232257_s_at		0.0296125	0.49736	-1.51973	Poor down vs Good
209187_at	DR1	0.0474628	0.534525	1.39247	Poor up vs Good
224634_at	GPATCH4	0.00052461	0.447329	-1.36721	Poor down vs Good
214095_at	SHMT2	0.00365719	0.447329	-1.3267	Poor down vs Good
235236_at	FAM196B	0.00545302	0.45284	1.63609	Poor up vs Good
235807_at		0.037375	0.514014	1.35654	Poor up vs Good
1566514_at	CWF19L2	0.00726671	0.456733	1.40972	Poor up vs Good
219420_s_at	COA7	0.0260071	0.492944	-1.31672	Poor down vs Good
1563333_at		0.0181154	0.480157	1.39385	Poor up vs Good
1556304_s_at	LINC00899	0.00801435	0.462245	-1.31849	Poor down vs Good
244727_at	KCNQ1OT1	0.0187	0.480157	1.33569	Poor up vs Good
239166_at		0.0409622	0.522869	1.55112	Poor up vs Good
219440_at	RAI2	0.0347219	0.513408	-1.42862	Poor down vs Good
222850_s_at	DNAJB14	0.0279839	0.495537	1.41995	Poor up vs Good
1561905_at		0.00493825	0.45284	1.47441	Poor up vs Good
220926_s_at	EDEM3	0.0437692	0.52526	1.31342	Poor up vs Good
224722_at	MIB1	0.0488283	0.537173	1.36629	Poor up vs Good
242648_at	KLHL8	0.00752851	0.456733	1.31759	Poor up vs Good
223796_at	CNTNAP3 /// CNTNAP3B /// CNTNAP3P2 /// LOC100289279 /// LOC105369234	0.0167575	0.480157	2.02117	Poor up vs Good
1567559_s_at	TREML4	0.0114644	0.474834	1.61645	Poor up vs Good
236166_at	LOC285147	0.0302755	0.498388	1.31492	Poor up vs Good
221223_x_at	CISH	0.00873411	0.463523	-1.30074	Poor down vs Good
235273_at	DYX1C1	0.023598	0.48768	1.38238	Poor up vs Good
217104_at	ST20	0.00524472	0.45284	1.55707	Poor up vs Good
231819_at	CEBPZOS /// LOC105374463	0.0133771	0.475356	1.3931	Poor up vs Good
1560562_a_at	ZNF677	0.000106641	0.382722	-1.62761	Poor down vs Good
213106_at	ATP8A1	0.0346594	0.513408	1.33886	Poor up vs Good
213822_s_at	UBE3B	0.0137502	0.475356	-1.30098	Poor down vs Good
235331_x_at	PCGF5	0.0395331	0.519791	1.37222	Poor up vs Good
210009_s_at	GOSR2	0.00277325	0.447329	-1.36305	Poor down vs Good
233202_at	CNTNAP3 /// CNTNAP3B /// LOC100289279	0.00919033	0.466294	2.1766	Poor up vs Good
242616_at		0.00806616	0.462245	1.45738	Poor up vs Good
243904_at	STXBP5	0.0102126	0.470146	1.34352	Poor up vs Good
239745_at		0.021214	0.484067	1.46186	Poor up vs Good
244356_at		0.012716	0.475356	1.39685	Poor up vs Good
214066_x_at	NPR2	0.00706805	0.456733	-1.34993	Poor down vs Good
243041_s_at		0.0124849	0.475356	-1.65047	Poor down vs Good
203052_at	C2	0.0190957	0.480157	-1.4497	Poor down vs Good
235211_at		0.0366404	0.514014	-1.39154	Poor down vs Good
205051_s_at	KIT	0.0369738	0.514014	1.46555	Poor up vs Good
228950_s_at	WLS	0.0459744	0.530881	1.55556	Poor up vs Good
235712_at	GAS5-AS1	0.00227192	0.447329	-1.4531	Poor down vs Good
242007_at	FBXO30	0.0293783	0.497081	1.54905	Poor up vs Good
239170_at	ACTR3	0.0372122	0.514014	1.34063	Poor up vs Good
202873_at	ATP6V1C1	0.042482	0.522869	1.34575	Poor up vs Good
229413_s_at		0.0257078	0.492944	1.35827	Poor up vs Good
217602_at	PPIA	0.00942882	0.466975	-1.5539	Poor down vs Good
205773_at	CPEB3	0.0172417	0.480157	1.36756	Poor up vs Good
227984_at	LMF1	0.0036108	0.447329	-1.76	Poor down vs Good
210346_s_at	CLK4	0.0137816	0.475356	1.34945	Poor up vs Good
221843_s_at	TLDC1	0.0107914	0.473534	-1.30361	Poor down vs Good
1561370_at	LOC100505716	0.00542921	0.45284	1.32732	Poor up vs Good
1555870_at	RNF207	0.0378869	0.514606	-1.40712	Poor down vs Good
237845_at	LOC101927552 /// LOC102724057	0.0447927	0.528267	1.31479	Poor up vs Good
1558965_at	PHF21A	0.0225978	0.485577	1.31861	Poor up vs Good
218978_s_at	SLC25A37	0.0234322	0.487576	1.5782	Poor up vs Good
239441_at	ZNF780A	0.0237859	0.48778	1.39071	Poor up vs Good
243134_at		0.0167798	0.480157	1.40797	Poor up vs Good
226432_at	ETNK1	0.0263811	0.493378	1.44445	Poor up vs Good
33197_at	MYO7A	0.0426712	0.522869	-1.38451	Poor down vs Good
242312_x_at		0.00267525	0.447329	1.37895	Poor up vs Good
214038_at	CCL8	0.0015728	0.447329	-1.77489	Poor down vs Good
202076_at	BIRC2	0.0181067	0.480157	1.30122	Poor up vs Good
203632_s_at	GPRC5B	0.0423645	0.522869	-1.55532	Poor down vs Good
206058_at	SLC6A12	0.0252426	0.491864	-1.53314	Poor down vs Good
1562031_at	JAK2	0.00029182	0.447329	1.66938	Poor up vs Good
224099_at	KCNH7	0.0119375	0.475356	1.5557	Poor up vs Good
223243_s_at	EDEM3	0.0494063	0.538751	1.30229	Poor up vs Good
227685_at	TMF1	0.0375531	0.514029	1.32782	Poor up vs Good
229890_at	LOC100507547 /// PRRT1	0.00507574	0.45284	-1.49091	Poor down vs Good
228403_at	ENHO	0.00545318	0.45284	-1.38246	Poor down vs Good
227641_at	FBXL16	0.000524073	0.447329	-1.46114	Poor down vs Good
233239_at		0.0115604	0.475356	1.63209	Poor up vs Good
241788_x_at		0.0194191	0.480157	1.44289	Poor up vs Good
216625_at		0.0073744	0.456733	1.4415	Poor up vs Good
209475_at	USP15	0.0155651	0.480157	1.31918	Poor up vs Good
243505_at	MAP3K3	0.00838524	0.463253	1.40846	Poor up vs Good
235000_at	LPP	0.0130153	0.475356	1.30995	Poor up vs Good
232853_at		0.000715357	0.447329	-1.76053	Poor down vs Good
1565811_at		0.00017743	0.387924	1.85674	Poor up vs Good
202752_x_at	SLC7A8	0.00374038	0.447329	-1.69398	Poor down vs Good
239577_at		0.0166222	0.480157	1.40882	Poor up vs Good
224091_at		0.042286	0.522869	1.37325	Poor up vs Good
222502_s_at	UFM1	0.0494257	0.538761	1.30168	Poor up vs Good
226176_s_at	USP42	0.00230897	0.447329	-1.36788	Poor down vs Good
1568665_at	RNF103	0.00297948	0.447329	1.48574	Poor up vs Good
209570_s_at	NSG1	0.0237161	0.48778	-1.53048	Poor down vs Good
238823_at	FMNL3	0.00320834	0.447329	-1.37903	Poor down vs Good
235094_at	TPM4	0.0342186	0.512248	1.34725	Poor up vs Good
233303_at		0.00103246	0.447329	1.50991	Poor up vs Good
229363_at	LINC00920	0.000730649	0.447329	-1.66985	Poor down vs Good
226541_at	FBXO30	0.0194015	0.480157	1.3965	Poor up vs Good
205539_at	AVIL	0.0210444	0.484067	1.39926	Poor up vs Good
221478_at	BNIP3L	0.00790718	0.462245	1.39765	Poor up vs Good
206337_at	CCR7	0.00790205	0.462245	-1.35083	Poor down vs Good
1565976_at		0.0267794	0.494829	1.42547	Poor up vs Good
239347_at		0.0173674	0.480157	1.34954	Poor up vs Good
206492_at	FHIT	0.0226647	0.486125	-1.52493	Poor down vs Good
239511_s_at	SRSF4	0.00621413	0.456733	1.65376	Poor up vs Good
208116_s_at	MAN1A1	0.0398478	0.520408	1.43507	Poor up vs Good
238256_at		0.0473556	0.534397	-1.33727	Poor down vs Good
223961_s_at	CISH	0.00612962	0.456733	-1.30297	Poor down vs Good
224996_at	ASPH	0.0481774	0.536144	1.4271	Poor up vs Good
244219_at	WTAP	0.00923341	0.4663	1.50392	Poor up vs Good
1559354_a_at		0.0331102	0.507291	1.34977	Poor up vs Good
1552334_at	TRIOBP	0.0113205	0.473853	1.34534	Poor up vs Good
230001_at	MARCH9	0.00746841	0.456733	-1.42694	Poor down vs Good
218161_s_at	CLN6	0.0408387	0.522869	-1.3615	Poor down vs Good
211947_s_at	PRRC2C	0.0102638	0.470146	-1.41905	Poor down vs Good
205619_s_at	MEOX1	0.000113783	0.382722	-1.6117	Poor down vs Good
227437_at	NRAV	0.00761773	0.458816	-1.36911	Poor down vs Good
218854_at	DSE	0.0138631	0.476193	1.36999	Poor up vs Good
231672_at		0.0296104	0.49736	-1.70789	Poor down vs Good
220051_at	PRSS21	0.0108279	0.473534	-1.90707	Poor down vs Good
212998_x_at	HLA-DQB1	0.0209543	0.484067	-1.34215	Poor down vs Good
232265_at	ATXN7L1	0.0239365	0.489082	-1.36138	Poor down vs Good
1561963_at	MIR4296	0.00508154	0.45284	1.40139	Poor up vs Good
1564435_a_at	KRT72	0.0363411	0.514014	-1.71861	Poor down vs Good
216203_at	SPTLC2	0.035262	0.513408	1.42014	Poor up vs Good
214199_at	SFTPD	0.00407029	0.447329	-1.61832	Poor down vs Good
213353_at	ABCA5	0.0373643	0.514014	1.40283	Poor up vs Good
229879_at	ASPH	0.0353029	0.513408	1.45967	Poor up vs Good
219366_at	AVEN	0.0134997	0.475356	-1.3154	Poor down vs Good
1570629_at		0.0216947	0.485577	1.46029	Poor up vs Good
238427_at	GRPEL2	0.0280655	0.495537	1.3713	Poor up vs Good
1569872_a_at	LMF1	0.00710799	0.456733	-1.61037	Poor down vs Good
235678_at	GM2A	0.0344319	0.512983	-1.31426	Poor down vs Good
240994_at		0.0232911	0.487576	1.5203	Poor up vs Good
222679_s_at	DCUN1D1	0.0141686	0.478038	1.39155	Poor up vs Good
237654_at	PPP1R36	4.54e-05	0.324122	1.65549	Poor up vs Good
221958_s_at	WLS	0.0422158	0.522869	1.45221	Poor up vs Good
222112_at	EPS15L1	0.0454632	0.530145	1.42976	Poor up vs Good
217412_at	TRAV9-2	0.0309106	0.4998	-1.36544	Poor down vs Good
1558404_at	LINC00622	0.0093546	0.466975	1.68459	Poor up vs Good
206980_s_at	FLT3LG	0.0183796	0.480157	-1.31	Poor down vs Good
220196_at	MUC16	0.00899526	0.464387	-1.32345	Poor down vs Good
1570108_at		0.0399266	0.520408	1.3254	Poor up vs Good
220418_at	UBASH3A	0.0249435	0.490971	-1.32791	Poor down vs Good
234867_at	TRAV39	0.0304872	0.498388	-1.30806	Poor down vs Good
225233_at	MSI2	0.0372725	0.514014	1.3966	Poor up vs Good
1562927_at		0.00198584	0.447329	1.52576	Poor up vs Good
226110_at	PTAR1	0.0247132	0.490971	1.32472	Poor up vs Good
244423_at		0.0454355	0.530145	1.30589	Poor up vs Good
228577_x_at	ODF2L	0.0477818	0.535448	1.41572	Poor up vs Good
1562731_s_at	MDS2	0.0148721	0.480157	-1.43409	Poor down vs Good
1567558_at	TREML4	0.0330252	0.506699	1.41928	Poor up vs Good
241420_at		0.0195887	0.480941	2.70218	Poor up vs Good
52255_s_at	COL5A3	0.00987814	0.470146	-1.81597	Poor down vs Good
218975_at	COL5A3	0.0338741	0.510587	-1.82575	Poor down vs Good
216605_s_at	CEACAM21	0.0329747	0.506699	1.46485	Poor up vs Good
222048_at	CRYBB2P1	0.0193381	0.480157	-1.65181	Poor down vs Good
202740_at	ABHD14A-ACY1 /// ACY1	0.000596439	0.447329	-1.30146	Poor down vs Good
211340_s_at	MCAM	0.0401478	0.521706	1.30175	Poor up vs Good
1565131_x_at	MAP3K2	0.0252482	0.491864	1.3454	Poor up vs Good
233282_at		0.0146348	0.479076	1.71849	Poor up vs Good
1557169_x_at	HCG11	0.0452976	0.529882	-1.32738	Poor down vs Good
241074_at		0.00173396	0.447329	-1.73995	Poor down vs Good
229854_at	OBSCN	0.00252274	0.447329	-1.41566	Poor down vs Good
216161_at	SBNO1	0.01018	0.470146	1.33978	Poor up vs Good
244764_at	HIVEP3	0.000750254	0.447329	-1.49115	Poor down vs Good
232250_at	KIAA1257	0.000270592	0.447329	1.5235	Poor up vs Good
209616_s_at	CES1 /// CES1P1	0.0299072	0.497704	-1.74207	Poor down vs Good
231429_at	LOC105374836 /// TRABD2A	0.0208094	0.483833	-1.3138	Poor down vs Good
223825_at	RIC1	0.0100389	0.470146	-1.32051	Poor down vs Good
227316_at	PET117	0.0188667	0.480157	-1.30016	Poor down vs Good
212668_at	SMURF1	0.00480558	0.45284	-1.31663	Poor down vs Good
216717_at	SUPT20H	0.036896	0.514014	1.3348	Poor up vs Good
205249_at	EGR2	0.0395544	0.519791	-1.37259	Poor down vs Good
227309_at	YOD1	0.00226606	0.447329	1.69679	Poor up vs Good
1569709_at	SZT2	0.0215919	0.485577	1.34466	Poor up vs Good
1555749_at	SF1	0.0123601	0.475356	1.4905	Poor up vs Good
1554037_a_at	ZBTB24	0.00937375	0.466975	-1.30167	Poor down vs Good
230725_at	SLF1	0.0212669	0.484067	1.32125	Poor up vs Good
216598_s_at	CCL2	0.0245173	0.490971	-1.36264	Poor down vs Good
216683_at		0.00628057	0.456733	1.31967	Poor up vs Good
227941_at	LOC339803	0.0430296	0.523197	-1.82095	Poor down vs Good
214698_at	PTBP3	0.00637102	0.456733	1.42887	Poor up vs Good
233927_at		0.00299339	0.447329	1.42558	Poor up vs Good
214180_at	MAN1C1	0.0208042	0.483833	-1.34066	Poor down vs Good
226517_at	BCAT1	0.0481627	0.536144	-1.4323	Poor down vs Good
228886_at	LRRC27	0.00122463	0.447329	-1.33524	Poor down vs Good
227898_s_at	ZFP41	0.000783404	0.447329	-1.4095	Poor down vs Good
211900_x_at	CD6	0.00156338	0.447329	-1.38745	Poor down vs Good
211751_at	LOC100996724 /// LOC653513 /// PDE4DIP	0.0368508	0.514014	1.33475	Poor up vs Good
234489_at		0.0259058	0.492944	1.44067	Poor up vs Good
1566896_at		0.0244964	0.490971	1.59401	Poor up vs Good
209442_x_at	ANK3	0.00637241	0.456733	-1.3621	Poor down vs Good
215150_at	YOD1	0.0025889	0.447329	2.19182	Poor up vs Good
237962_x_at		0.0193048	0.480157	1.56521	Poor up vs Good
1557566_at	LOC100507634	0.0238773	0.488346	1.59517	Poor up vs Good
202073_at	OPTN	0.0428858	0.522869	1.37132	Poor up vs Good
1568633_a_at	LOC101927809	0.00823374	0.462245	-1.36663	Poor down vs Good
1553658_at	LINC00896	4.9e-05	0.324122	-1.34057	Poor down vs Good
233468_at		0.00137219	0.447329	1.4221	Poor up vs Good
41644_at	SASH1	0.0138351	0.475605	-1.77237	Poor down vs Good
243_g_at	MAP4	0.0139478	0.477234	-1.30433	Poor down vs Good
240169_at		0.0230254	0.487098	1.3302	Poor up vs Good
218748_s_at	EXOC5	0.012774	0.475356	1.42361	Poor up vs Good
216048_s_at	RHOBTB3	0.0234794	0.487576	1.36342	Poor up vs Good
215853_at		0.0484186	0.536462	1.33422	Poor up vs Good
244571_s_at		0.00894344	0.464387	-1.33614	Poor down vs Good
1554543_at	SPAG9	0.0426154	0.522869	1.42653	Poor up vs Good
1554612_at	RUBCN	0.0330024	0.506699	1.38531	Poor up vs Good
230988_at	ADD2	0.00253673	0.447329	-1.32276	Poor down vs Good
236292_at	RNF130	0.01974	0.482274	1.31809	Poor up vs Good
243528_at		0.033647	0.510153	1.30169	Poor up vs Good
232664_at	LINC00954	0.0286911	0.496337	-1.30074	Poor down vs Good
1565978_a_at		0.0240597	0.489197	1.54946	Poor up vs Good
223349_s_at	BOK	0.0391447	0.519096	1.58673	Poor up vs Good
227522_at	CMBL	0.0460473	0.531269	1.74482	Poor up vs Good
244008_at	PARP8	0.0407686	0.522869	1.35299	Poor up vs Good
219458_s_at	NSUN3	0.0098665	0.470146	1.40732	Poor up vs Good
238778_at	MPP7	0.0223455	0.485577	1.31234	Poor up vs Good
243871_at	LOC100130476	0.0362332	0.514014	1.5003	Poor up vs Good
203931_s_at	MRPL12	0.0111236	0.47378	-1.34485	Poor down vs Good
219659_at	ATP8A2	0.0162563	0.480157	-1.44697	Poor down vs Good
205593_s_at	PDE9A	0.023812	0.48778	-1.55848	Poor down vs Good
244690_at		0.0412338	0.522869	-1.35207	Poor down vs Good
213540_at	HSD17B8	0.00529324	0.45284	-1.33483	Poor down vs Good
231499_s_at	LOC105379341	0.0299235	0.497704	-1.39266	Poor down vs Good
235930_at	KCNMB4	0.000576149	0.447329	-1.3356	Poor down vs Good
240785_at		0.0471244	0.533837	1.34041	Poor up vs Good
220485_s_at	SIRPG	0.0030897	0.447329	-1.37288	Poor down vs Good
1569854_at		0.0315318	0.501673	1.31668	Poor up vs Good
217677_at	PLEKHA2	0.0357868	0.513697	1.31544	Poor up vs Good
226388_at	TCEA3	0.00651596	0.456733	-1.59819	Poor down vs Good
216857_at	TRBV21-1	0.00816241	0.462245	-1.61696	Poor down vs Good
242863_at		0.0202903	0.483814	1.33985	Poor up vs Good
230877_at	IGHD	0.0398376	0.520408	-1.55635	Poor down vs Good
204760_s_at	NR1D1 /// THRA	0.00506336	0.45284	-1.37743	Poor down vs Good
220449_at	LINC01260	0.0374206	0.514029	-1.34742	Poor down vs Good
1570579_at		0.0401246	0.52156	1.33512	Poor up vs Good
1553311_at	C20orf197	0.0291294	0.497081	1.58886	Poor up vs Good
244798_at	LOC105369609	0.0171614	0.480157	-1.62048	Poor down vs Good
235141_at	MARVELD2	0.0036495	0.447329	-1.35413	Poor down vs Good
213438_at	NFASC	0.0228634	0.486925	1.31228	Poor up vs Good
215796_at	TRAV13-2	0.0247704	0.490971	-1.32747	Poor down vs Good
207748_at		0.00438335	0.450953	1.41618	Poor up vs Good
226925_at	PXYLP1	0.0377729	0.514606	1.32868	Poor up vs Good
1563898_at		0.0337786	0.510537	1.58166	Poor up vs Good
234865_at	TRBV25-1	0.0309115	0.4998	-1.41403	Poor down vs Good
1557098_s_at	HAR1A	0.0166205	0.480157	-1.39452	Poor down vs Good
1557961_s_at	C8orf88	0.0140106	0.477234	1.48309	Poor up vs Good
221137_at		0.013581	0.475356	1.373	Poor up vs Good
233016_at	LOC101929305	0.00823137	0.462245	-1.33162	Poor down vs Good
1565150_at	GDPGP1	0.00100524	0.447329	-1.53825	Poor down vs Good
209457_at	DUSP5	0.0340189	0.511314	-1.32413	Poor down vs Good
233515_at	KRR1	0.0484301	0.536462	1.37631	Poor up vs Good
208602_x_at	CD6	0.0047777	0.45284	-1.32397	Poor down vs Good
244013_at		0.0473694	0.534397	1.33615	Poor up vs Good
219517_at	ELL3	0.00196544	0.447329	-1.33313	Poor down vs Good
1556581_at	ZNF778	0.00234881	0.447329	-1.49094	Poor down vs Good
223638_at	NBPF3	0.0480687	0.536058	1.45455	Poor up vs Good
1553354_a_at		0.0151673	0.480157	1.31951	Poor up vs Good
206312_at	GUCY2C	0.00208277	0.447329	1.30888	Poor up vs Good
222335_at		0.00145203	0.447329	-1.40359	Poor down vs Good
236669_at	SDCBP2-AS1	0.0063467	0.456733	1.35906	Poor up vs Good
235628_x_at	LINC01184 /// LOC105379165	0.00104967	0.447329	-1.4992	Poor down vs Good
233053_at		0.022954	0.486925	1.58161	Poor up vs Good
226592_at	ZNF618	0.0121412	0.475356	-1.31267	Poor down vs Good
1552326_a_at	CFAP53	0.00468791	0.45284	1.43372	Poor up vs Good
228383_at	PNPLA7	0.00207046	0.447329	-1.30525	Poor down vs Good
226878_at	HLA-DOA	0.0198439	0.482332	-1.35921	Poor down vs Good
214697_s_at	PTBP3	0.0198114	0.482274	1.31409	Poor up vs Good
222281_s_at	C1orf186 /// LOC100505650	0.0405031	0.522869	1.32125	Poor up vs Good
232803_at		0.0248071	0.490971	1.69787	Poor up vs Good
1554036_at	ZBTB24	0.0396101	0.519791	-1.62296	Poor down vs Good
233226_at	PTPN9	0.0216092	0.485577	1.30455	Poor up vs Good
230294_at	RALY-AS1	0.00678257	0.456733	-1.47588	Poor down vs Good
208276_at		0.0492678	0.538457	1.41439	Poor up vs Good
243798_at		0.0190208	0.480157	-1.39896	Poor down vs Good
1565839_a_at		0.0258207	0.492944	1.31311	Poor up vs Good
208906_at	BSCL2 /// HNRNPUL2-BSCL2	0.0398702	0.520408	-1.31525	Poor down vs Good
204581_at	CD22	0.0474318	0.534525	-1.35961	Poor down vs Good
237364_at	ZNF529-AS1	0.00651453	0.456733	1.48657	Poor up vs Good
200671_s_at	SPTBN1	0.00310724	0.447329	-1.40031	Poor down vs Good
242947_at		0.00211207	0.447329	-1.517	Poor down vs Good
221636_s_at	MARCH2	0.0352866	0.513408	-1.32109	Poor down vs Good
211218_at		0.00512045	0.45284	1.55121	Poor up vs Good
1563118_at		0.0366649	0.514014	1.53063	Poor up vs Good
238569_at	GABBR1	0.0270363	0.495072	-1.30551	Poor down vs Good
1561274_at	ADRBK2	0.0256453	0.492944	-1.61844	Poor down vs Good
206754_s_at	CYP2B6 /// CYP2B7P	0.048612	0.536462	1.5673	Poor up vs Good
225074_at	RAB2B	0.0254641	0.492944	1.38425	Poor up vs Good
215540_at		0.0193195	0.480157	-1.35646	Poor down vs Good
206385_s_at	ANK3	0.0293255	0.497081	-1.30134	Poor down vs Good
244068_at		0.0351556	0.513408	-1.33931	Poor down vs Good
208924_at	RNF11	0.0165138	0.480157	1.50223	Poor up vs Good
229989_at	FDXACB1	0.00661417	0.456733	-1.30689	Poor down vs Good
205381_at	LRRC17	0.0436812	0.52526	1.39034	Poor up vs Good
241881_at	TRIM58	0.0183094	0.480157	2.12673	Poor up vs Good
242041_at	CSPP1	0.0251391	0.491864	1.33827	Poor up vs Good
204740_at	CNKSR1	0.00717079	0.456733	-1.30968	Poor down vs Good
209569_x_at	NSG1	0.0418775	0.522869	-1.59778	Poor down vs Good
1554396_at	UEVLD	0.0225877	0.485577	-1.52257	Poor down vs Good
230981_at	CATSPER3	0.0177838	0.480157	-1.32886	Poor down vs Good
241007_at		0.00990073	0.470146	-1.73267	Poor down vs Good
1569091_at		0.0256673	0.492944	1.30627	Poor up vs Good
1557835_at		0.0488726	0.537173	1.35191	Poor up vs Good
240743_at		0.00301148	0.447329	-1.35695	Poor down vs Good
213236_at	SASH1	0.030099	0.498069	-1.47632	Poor down vs Good
1555461_at	TXNL4A	0.00250281	0.447329	-1.33434	Poor down vs Good
236180_at		0.0268413	0.494829	1.34576	Poor up vs Good
222315_at	LOC100996756	0.0371356	0.514014	-1.36447	Poor down vs Good
216478_at		0.0369733	0.514014	2.09843	Poor up vs Good
239471_at	LRRC28	0.00300323	0.447329	-1.46669	Poor down vs Good
1560443_at		0.0374294	0.514029	1.3886	Poor up vs Good
1561181_at		0.046917	0.532821	1.51591	Poor up vs Good
215132_at		0.00813409	0.462245	-1.32598	Poor down vs Good
224507_s_at	MGC12916	0.0179681	0.480157	-1.35045	Poor down vs Good
215505_s_at	STRN3	0.0268417	0.494829	1.30536	Poor up vs Good
216649_at	RREB1	0.0230105	0.487018	1.34442	Poor up vs Good
207474_at	SNRK	0.0427122	0.522869	1.31763	Poor up vs Good
205145_s_at	MYL5	0.0278028	0.495537	-1.36977	Poor down vs Good
1562307_at		0.0296142	0.49736	1.83962	Poor up vs Good
225166_at	ARHGAP18	0.000981731	0.447329	1.36686	Poor up vs Good
236834_at	SCFD2	0.0424041	0.522869	-1.34028	Poor down vs Good
219300_s_at	CNTNAP2	0.0229904	0.486925	-1.70353	Poor down vs Good
233877_at		0.0243348	0.490971	-1.36642	Poor down vs Good
205531_s_at	GLS2	0.0123983	0.475356	-1.35403	Poor down vs Good
236984_at	C4orf26	0.0348118	0.513408	-1.37174	Poor down vs Good
1557804_at		0.0193881	0.480157	1.57502	Poor up vs Good
217849_s_at	CDC42BPB	0.0298358	0.497704	-1.30455	Poor down vs Good
242055_at	PSMG4	0.0429303	0.522869	-1.39617	Poor down vs Good
237844_at	ZNF131	0.0372877	0.514014	-1.31592	Poor down vs Good
207395_at	BTN1A1	0.0092802	0.466968	-1.31757	Poor down vs Good
213484_at	ADD2	0.0114672	0.474834	-1.38795	Poor down vs Good
227336_at	DTX1	0.00425563	0.449363	-1.34306	Poor down vs Good
240467_at	LOC105373341	0.0393886	0.51945	1.52621	Poor up vs Good
213258_at	TFPI	0.0453975	0.530145	1.61245	Poor up vs Good
205379_at	CBR3	0.0367389	0.514014	-1.47548	Poor down vs Good
1563398_at		0.014263	0.478038	-1.33845	Poor down vs Good
224937_at	PTGFRN	0.0236077	0.48768	-1.55651	Poor down vs Good
220055_at	ZNF287	0.045309	0.529882	-1.36286	Poor down vs Good
210948_s_at	LEF1	0.0168987	0.480157	-1.37532	Poor down vs Good
206682_at	CLEC10A	0.0391988	0.51945	-1.33878	Poor down vs Good
241899_at	LOC553103	0.00642127	0.456733	-1.30153	Poor down vs Good
240119_at	TEPP	0.0363534	0.514014	-1.39242	Poor down vs Good
227038_at	SGMS2	0.0334959	0.509807	1.44699	Poor up vs Good
240159_at	SLC15A2	0.0361634	0.514014	-1.82975	Poor down vs Good
232991_at		0.0407595	0.522869	1.30705	Poor up vs Good
1560144_at		0.0128149	0.475356	1.53012	Poor up vs Good
212077_at	CALD1	0.0375067	0.514029	1.89433	Poor up vs Good
207892_at	CD40LG	0.0333845	0.508997	-1.41039	Poor down vs Good
211654_x_at	HLA-DQB1	0.0232428	0.487576	-1.62676	Poor down vs Good
201141_at	GPNMB	0.0499067	0.54097	-1.55225	Poor down vs Good
238294_at		0.0338406	0.510537	-1.32482	Poor down vs Good
204718_at	EPHB6	0.00415202	0.447329	-1.32893	Poor down vs Good
1569503_at	HEATR5B	0.0118897	0.475356	1.45709	Poor up vs Good
229778_at	SPX	0.0497143	0.53978	1.80152	Poor up vs Good
219583_s_at	SPATA7	0.0423014	0.522869	-1.34316	Poor down vs Good
222717_at	SDPR	0.045033	0.529225	1.4079	Poor up vs Good
236191_at		0.0387791	0.517612	-1.30841	Poor down vs Good
230551_at	KSR2	0.0380723	0.515161	-1.32737	Poor down vs Good
229504_at	RAB23	0.0365254	0.514014	1.38054	Poor up vs Good
241561_at		0.0221979	0.485577	-1.35763	Poor down vs Good
219313_at	GRAMD1C	0.0332762	0.508464	1.55395	Poor up vs Good
1565838_at		0.0351111	0.513408	1.45858	Poor up vs Good
231665_at	ARG1	0.0302613	0.498388	1.61666	Poor up vs Good
1559419_at	CACNB2	0.0445715	0.527321	1.43848	Poor up vs Good
238151_at		0.0417719	0.522869	1.32664	Poor up vs Good
221648_s_at	AGMAT	0.00329214	0.447329	-1.44487	Poor down vs Good
214595_at	KCNG1	0.00243582	0.447329	-1.67849	Poor down vs Good
210272_at	CYP2B7P	0.0120464	0.475356	1.49407	Poor up vs Good
1569207_s_at	TCP11L2	0.0468914	0.532821	1.56988	Poor up vs Good
243388_at		0.0440872	0.525576	1.33513	Poor up vs Good
209368_at	EPHX2	0.00963851	0.46783	-1.37195	Poor down vs Good
231833_at	RBM33	0.0160554	0.480157	-1.33034	Poor down vs Good
223830_s_at	TRIM5	0.0489497	0.537255	1.35624	Poor up vs Good
203866_at	NLE1	0.01436	0.478038	-1.30786	Poor down vs Good
213831_at	HLA-DQA1	0.0370542	0.514014	-11.2541	Poor down vs Good
1566501_at	LOC105375531	0.0393728	0.51945	1.30878	Poor up vs Good
238757_at	DBF4B	0.025517	0.492944	-1.37619	Poor down vs Good
206749_at	CD1B	0.0106846	0.473359	-1.3724	Poor down vs Good
1559964_at	LOC401261	0.0385978	0.51708	1.30721	Poor up vs Good
242647_at	USP34	0.0134415	0.475356	-1.31535	Poor down vs Good
231798_at	NOG	0.00121944	0.447329	-1.89621	Poor down vs Good
1558786_at	TSPAN3	0.0105077	0.471326	1.39575	Poor up vs Good
239896_at	GS1-124K5.4	0.00389764	0.447329	-1.32301	Poor down vs Good
239412_at	IRF5	0.0328477	0.505694	-2.07165	Poor down vs Good
222101_s_at	DCHS1	0.0323527	0.504387	-1.43173	Poor down vs Good
244172_at		0.0250325	0.491733	-1.346	Poor down vs Good
207705_s_at	NINL	0.0369449	0.514014	1.31618	Poor up vs Good
224322_at	ARID4B	0.0157421	0.480157	1.33545	Poor up vs Good
1566040_at	LOC100288656	0.0278515	0.495537	-1.31356	Poor down vs Good
226827_at	TMEM165	0.0322754	0.504053	1.44648	Poor up vs Good
210598_at		0.0436424	0.52526	1.39698	Poor up vs Good
1563720_at	GPR141	0.0452737	0.529882	1.37763	Poor up vs Good
244740_at		0.0327665	0.505269	-1.36781	Poor down vs Good
242906_at	SESN3	0.0201595	0.483814	1.55051	Poor up vs Good
212279_at	TMEM97	0.045797	0.530762	1.33159	Poor up vs Good
226825_s_at	TMEM165	0.0162233	0.480157	1.66098	Poor up vs Good
238954_at		0.0436566	0.52526	1.42937	Poor up vs Good
238933_at	IRS1	0.0395455	0.519791	-1.3083	Poor down vs Good
1566039_a_at	LOC100996385 /// LOC105377772 /// LOC105379685	0.0115468	0.475356	-1.46595	Poor down vs Good
218918_at	MAN1C1	0.0148352	0.480157	-1.32214	Poor down vs Good
1556414_at	LINC00515	0.0253888	0.492535	-1.45087	Poor down vs Good
203851_at	IGFBP6	0.0259511	0.492944	-1.30893	Poor down vs Good
204858_s_at	TYMP	0.0246014	0.490971	-1.32107	Poor down vs Good
1561759_at	LOC645513	0.0377331	0.514606	1.43904	Poor up vs Good
203680_at	PRKAR2B	0.0285486	0.496337	1.47957	Poor up vs Good
244381_at		0.0180871	0.480157	-1.39774	Poor down vs Good
222116_s_at	TBC1D16	0.00368273	0.447329	-1.33721	Poor down vs Good
203796_s_at	BCL7A	0.0234006	0.487576	-1.33684	Poor down vs Good
243984_at	SCRG1	0.00181352	0.447329	1.59875	Poor up vs Good
224646_x_at	H19 /// LOC102724852	0.0385412	0.51708	1.48715	Poor up vs Good
203115_at	FECH	0.0326895	0.505041	2.10473	Poor up vs Good
207324_s_at	DSC1	0.0335289	0.509917	-1.57571	Poor down vs Good
1555910_at	PTCD2	0.0343709	0.512574	-1.31141	Poor down vs Good
238166_s_at	C17orf51	0.00795922	0.462245	-1.38484	Poor down vs Good
219301_s_at	CNTNAP2	0.0104204	0.470146	-2.48135	Poor down vs Good
222258_s_at	SH3BP4	0.0316804	0.502584	-1.35548	Poor down vs Good
1558790_s_at	ZNF252P-AS1	0.0419056	0.522869	1.39745	Poor up vs Good
235736_at	SMKR1	0.0435079	0.525241	-1.41405	Poor down vs Good
203074_at	ANXA8 /// ANXA8L1 /// LINC00842	0.0190244	0.480157	-1.56133	Poor down vs Good
209480_at	HLA-DQB1	0.0437173	0.52526	-6.36128	Poor down vs Good
244365_at	C16orf70	0.00371158	0.447329	1.41546	Poor up vs Good
205206_at	ANOS1	0.0361335	0.514014	1.57143	Poor up vs Good
243534_at	CC2D2B	0.0388061	0.517813	1.35588	Poor up vs Good
220569_at		0.0403136	0.522618	1.39024	Poor up vs Good
237689_at		0.0432402	0.524339	1.36948	Poor up vs Good
538 Genes significantly associated with 90-day NIHSS Outcome (p <0.005)
Probeset ID	Gene Symbol	p-value(Day90NIH)	stepup(p-value(Day90NIH))	PartialCorr(Day90NIH)
203684_s_at	BCL2	2.19e-06	0.0958926	-0.773839
235443_at	CKMT2-AS1	6.89e-06	0.121013	-0.749242
224634_at	GPATCH4	1.54e-05	0.121013	-0.730147
239800_at	UMPS	1.57e-05	0.121013	-0.729598
213257_at	SARM1	1.67e-05	0.121013	-0.728111
236944_at		2.23e-05	0.121013	-0.72076
222931_s_at	THNSL1	2.84e-05	0.121013	-0.714393
227313_at	CNPY4	3.02e-05	0.121013	-0.712816
231941_s_at	MUC20	3.05e-05	0.121013	-0.712554
223246_s_at	STRBP	3.8e-05	0.138433	-0.706561
219976_at	HOOK1	5.13e-05	0.172479	-0.698206
232256_s_at	LINC00997	5.94e-05	0.185327	-0.694038
236058_at	KDF1	7e-05	0.195983	-0.689277
207950_s_at	ANK3	7.18e-05	0.195983	-0.688524
219513_s_at	SH2D3A	0.000100153	0.230299	-0.678531
225110_at	OGFOD1	0.000105755	0.231021	-0.676862
227893_at	LINC00476	0.000130983	0.250589	-0.670197
224763_at	LOC100506548 /// RPL37	0.000132199	0.250589	-0.669906
236903_at	PTCD2	0.000136361	0.250589	-0.668925
201209_at	HDAC1	0.000148702	0.250589	-0.666165
211131_s_at	EDA	0.000156321	0.250589	-0.664561
213054_at	HAUS5	0.000160267	0.250589	-0.663757
234852_at	TRAV22	0.000181496	0.250589	-0.659709
220354_at	MCF2L-AS1	0.000190316	0.250589	-0.658149
240063_at	GUSBP5	0.000194662	0.250589	-0.657403
209527_at	EXOSC2	0.000200746	0.250589	-0.656384
229135_at	FASTKD2	0.000215202	0.25074	-0.654067
235116_at	TRAF1	0.00021672	0.25074	-0.653832
214373_at		0.00023365	0.25074	-0.651301
231260_at	ZNF582-AS1	0.000235434	0.25074	-0.651044
220685_at	FAM120C	0.000235557	0.25074	-0.651027
212935_at	MCF2L	0.000267831	0.25074	-0.646649
205531_s_at	GLS2	0.000280159	0.25074	-0.645099
205804_s_at	TRAF3IP3	0.000287607	0.25074	-0.644191
227182_at	SUSD3	0.000315788	0.25074	-0.640933
1555022_at	RGS12	0.000316414	0.25074	-0.640864
234573_at	LOC101929718	0.000318778	0.25074	-0.640602
225458_at	PP7080 /// SLC9A3	0.000322252	0.25074	-0.640222
244761_at	C5orf63	0.000323712	0.25074	-0.640063
213615_at	EMG1	0.000325244	0.25074	-0.639897
202968_s_at	DYRK2	0.000328755	0.25074	-0.639519
209431_s_at	PATZ1	0.000329223	0.25074	-0.639469
235436_at	DDX31	0.000329857	0.25074	-0.639401
208760_at	UBE2I	0.000332663	0.25074	-0.639102
237916_at		0.000333392	0.25074	-0.639025
1552648_a_at	TNFRSF10A	0.000338605	0.25074	-0.638477
229264_at	LOC642441	0.000369659	0.252041	-0.635357
231775_at	TNFRSF10A	0.000376735	0.252041	-0.634679
1560284_at		0.000381629	0.252041	-0.634216
240394_at		0.000383578	0.252041	-0.634033
234964_at	TRAV17 /// TRDV2	0.000386241	0.252041	-0.633785
226200_at	VARS2	0.000404251	0.252041	-0.632142
1559950_at	LOC102725108	0.000404691	0.252041	-0.632103
1566571_at		0.000404724	0.252041	-0.6321
225212_at	SLC25A25	0.000409725	0.252041	-0.631655
201189_s_at	ITPR3	0.000409797	0.252041	-0.631649
206181_at	SLAMF1	0.000427897	0.252041	-0.63008
207623_at	ABCF2	0.000432791	0.252041	-0.629666
202706_s_at	UMPS	0.000439342	0.252041	-0.629118
239572_at	GJA3	0.000441056	0.252041	-0.628975
224767_at	LOC100506548 /// RPL37	0.000456652	0.252041	-0.627703
222618_at	SMU1	0.000466869	0.252041	-0.626889
35147_at	MCF2L	0.000490802	0.252041	-0.625044
227161_at	NOM1	0.00049518	0.252041	-0.624715
220459_at	MCM3AP-AS1	0.000497874	0.252041	-0.624514
230069_at	SFXN1	0.000509342	0.252041	-0.623667
201027_s_at	EIF5B	0.000510582	0.252041	-0.623577
201037_at	PFKP	0.000516347	0.252041	-0.623159
208662_s_at	TTC3	0.00051764	0.252041	-0.623065
1555626_a_at	SLAMF1	0.000524306	0.252041	-0.622588
205254_x_at	TCF7	0.00053642	0.252041	-0.621734
238577_s_at	TSHZ2	0.00054108	0.252041	-0.62141
1558987_at		0.000545863	0.252041	-0.621079
208136_s_at	ZNF205-AS1	0.000551634	0.252041	-0.620684
240503_at		0.000553872	0.252041	-0.620532
228626_at	URM1	0.000579775	0.252041	-0.618808
219964_at	ST7L	0.000601101	0.252041	-0.617439
227896_at	BCCIP	0.000604174	0.252041	-0.617245
224033_at		0.000625786	0.252041	-0.615905
219112_at	RAPGEF6	0.000634256	0.252041	-0.615391
40020_at	CELSR3	0.000652483	0.252041	-0.614305
1552633_at	ZNF101	0.000653075	0.252041	-0.614271
226611_s_at	CENPV	0.000656069	0.252041	-0.614095
220418_at	UBASH3A	0.000662148	0.252041	-0.61374
1569629_x_at	LOC101930105 /// LOC389906 /// LOC441528 /// LOC729162	0.000681328	0.252041	-0.612639
1553400_a_at	CRHR1-IT1 /// MGC57346	0.000685153	0.252041	-0.612423
242947_at		0.000690937	0.252041	-0.612098
209904_at	TNNC1	0.000698034	0.252041	-0.611703
227867_at	TRABD2A	0.000704851	0.252041	-0.611326
200965_s_at	ABLIM1	0.000705204	0.252041	-0.611306
215165_x_at	UMPS	0.000707931	0.252041	-0.611157
230351_at	FGF14-AS2	0.00071754	0.252041	-0.610633
222345_at	EMC10	0.000719609	0.252041	-0.610521
222140_s_at	GPR89A /// GPR89B	0.000723829	0.252041	-0.610294
213449_at	POP1	0.00074253	0.252041	-0.609299
228741_s_at	HCN3	0.000747743	0.252041	-0.609026
221081_s_at	DENND2D	0.000756984	0.252041	-0.608545
1556183_at	ANKRD36BP2	0.000758476	0.252041	-0.608468
225430_at	GATC	0.000765791	0.252041	-0.608092
228882_at	TUB	0.000771051	0.252041	-0.607824
204744_s_at	IARS	0.000783305	0.252041	-0.607204
208903_at	RPS28	0.000791872	0.252041	-0.606776
238841_at	PTPDC1	0.000805567	0.252041	-0.6061
243774_at	MUC20	0.000806247	0.252041	-0.606067
219670_at	BEND5	0.000813942	0.252041	-0.605692
237950_s_at		0.00081418	0.252041	-0.60568
220177_s_at	TMPRSS3	0.000831385	0.254008	-0.604853
202042_at	HARS	0.000841623	0.254723	-0.604367
202789_at	PLCG1	0.000845385	0.254723	-0.60419
229064_s_at	RCAN3	0.000868872	0.259777	-0.6031
1566569_at	ELK4	0.000903072	0.263161	-0.601557
236441_at	ZNF385C	0.000907054	0.263161	-0.601381
230571_at	LOC105371290	0.000913865	0.263161	-0.601081
205376_at	INPP4B	0.000920585	0.263161	-0.600787
220890_s_at	APOLD1 /// DDX47	0.000921574	0.263161	-0.600744
204890_s_at	LCK	0.000933463	0.264825	-0.600229
202601_s_at	HTATSF1	0.000943764	0.26602	-0.599787
221648_s_at	AGMAT	0.000950497	0.2662	-0.5995
228109_at	RASGRF2	0.000963197	0.266684	-0.598964
228360_at	LYPD6B	0.000964432	0.266684	-0.598913
234848_at		0.000978456	0.268702	-0.598329
238153_at	LOC102725200	0.00098403	0.268702	-0.598099
234059_at		0.00100242	0.272024	-0.597347
218316_at	TIMM9	0.00101109	0.272683	-0.596997
222147_s_at	ACTR5	0.0010426	0.27775	-0.595747
217284_x_at	SERHL2	0.00106011	0.278616	-0.595066
240418_at		0.00106068	0.278616	-0.595044
206337_at	CCR7	0.00107135	0.278616	-0.594634
237110_at	LOC105379878	0.00107893	0.278808	-0.594346
209567_at	RRS1	0.00109462	0.278808	-0.593753
225863_s_at	C19orf12	0.00111067	0.279563	-0.593154
225857_s_at	SNHG17	0.00111632	0.279563	-0.592945
229093_at		0.00113898	0.279563	-0.592116
216347_s_at	PPP1R13B	0.00116013	0.283162	-0.591355
1569652_at	MLLT3	0.00117991	0.284508	-0.590654
238180_at	LOC102724094	0.00118551	0.284508	-0.590457
213632_at	DHODH	0.00120002	0.284508	-0.589952
212095_s_at	MTUS1	0.00120343	0.284508	-0.589834
224632_at	GPATCH4	0.00121289	0.284898	-0.589508
212885_at	MPHOSPH10	0.0012315	0.286323	-0.588873
203958_s_at	ZBTB40	0.00123486	0.286323	-0.588759
200072_s_at	HNRNPM	0.00128631	0.286323	-0.587049
218708_at	NXT1	0.00129415	0.286323	-0.586794
227374_at	EARS2	0.00129832	0.286323	-0.586659
201478_s_at	DKC1	0.00132149	0.286323	-0.585915
231244_at	CASD1	0.00135674	0.286323	-0.584803
214011_s_at	NOP16	0.00136942	0.286323	-0.584409
1558527_at	PAXIP1-AS2	0.00137805	0.286323	-0.584143
229112_at	SIRT5	0.00139935	0.286323	-0.583492
228408_s_at	SDAD1	0.00140376	0.286323	-0.583359
212316_at	NUP210	0.00142734	0.286323	-0.58265
227582_at	KLHDC9	0.0014403	0.286323	-0.582265
227214_at	GOPC	0.00146367	0.286323	-0.581578
226610_at	CENPV	0.00146928	0.286323	-0.581414
210212_x_at	CMC4	0.00148711	0.286323	-0.580898
205259_at	NR3C2	0.00148877	0.286323	-0.58085
40837_at	TLE2	0.00149683	0.286323	-0.580619
206409_at	TIAM1	0.00150189	0.286323	-0.580474
212231_at	FBXO21	0.00151257	0.286323	-0.58017
232853_at		0.00152551	0.286323	-0.579804
219350_s_at	DIABLO	0.00153039	0.286323	-0.579667
230718_at	HSF5	0.00153784	0.286323	-0.579458
218868_at	ACTR3B	0.00154058	0.286323	-0.579382
235268_at	TADA2A	0.00154509	0.286323	-0.579256
1562731_s_at	MDS2	0.00154553	0.286323	-0.579244
234967_at	IL6ST	0.00154711	0.286323	-0.5792
206385_s_at	ANK3	0.0015504	0.286323	-0.579108
239479_x_at		0.00155456	0.286323	-0.578993
201608_s_at	PWP1	0.00156019	0.286323	-0.578837
222457_s_at	LIMA1	0.00156733	0.286323	-0.57864
1553537_at	KRT73	0.00156926	0.286323	-0.578587
220602_s_at	GOLGA2P10 /// GOLGA2P7 /// LOC102724135 /// LOC727751	0.00157988	0.286323	-0.578296
232111_at	TUNAR	0.00158157	0.286323	-0.57825
230024_at	AARS2	0.0015827	0.286323	-0.578219
221265_s_at	VWA9	0.00158828	0.286323	-0.578067
223774_at	SNHG12	0.0015927	0.286323	-0.577947
229726_at	GRAP /// GRAPL	0.00159869	0.286323	-0.577785
225419_at	MPLKIP	0.00161362	0.286323	-0.577382
1556498_at	FAM69A	0.00161733	0.286323	-0.577283
229539_at	ABCB8	0.00162283	0.286323	-0.577135
211594_s_at	MRPL9	0.00163806	0.286323	-0.57673
229809_at	POU6F1	0.001646	0.286323	-0.576521
220967_s_at	ZNF696	0.00166913	0.286323	-0.575914
234362_s_at	CTLA4	0.00166996	0.286323	-0.575892
226718_at	AMIGO1	0.00168966	0.286323	-0.575382
214123_s_at	NOP14-AS1	0.00169441	0.286323	-0.575259
211005_at	LAT	0.00171331	0.286323	-0.574775
222362_at	AGFG2	0.00172903	0.286323	-0.574376
1569029_at	METAP1D	0.00175312	0.286323	-0.573771
1554628_at	ZNF57	0.00176437	0.286323	-0.57349
230526_at	TNRC6C-AS1	0.00178474	0.286323	-0.572987
218590_at	C10orf2	0.00180115	0.286323	-0.572584
229247_at	FBLN7	0.00180724	0.286323	-0.572436
228826_at	BZRAP1-AS1	0.00181915	0.286323	-0.572147
222895_s_at	BCL11B	0.00182913	0.286323	-0.571906
209336_at	LOC102724159 /// PWP2	0.00183066	0.286323	-0.571869
239427_at	SLAMF1	0.00183076	0.286323	-0.571867
218398_at	MRPS30	0.00188477	0.286323	-0.570583
215100_at	ADTRP	0.00188645	0.286323	-0.570543
201035_s_at	HADH	0.00188815	0.286323	-0.570504
228379_at	NUTF2	0.00189337	0.286323	-0.570381
214482_at	ZBTB25	0.00189735	0.286323	-0.570288
234474_x_at	IL6ST	0.00190607	0.286323	-0.570085
213133_s_at	GCSH	0.00191347	0.286323	-0.569913
241038_at		0.00191392	0.286323	-0.569903
63009_at	SHQ1	0.00191769	0.286323	-0.569816
203715_at	TBCE	0.00194039	0.286323	-0.569293
217099_s_at	GEMIN4	0.00195389	0.286323	-0.568985
205047_s_at	ASNS	0.00195698	0.286323	-0.568915
242052_at		0.00195824	0.286323	-0.568886
209053_s_at	WHSC1	0.00196328	0.286323	-0.568772
209153_s_at	TCF3	0.00200226	0.286323	-0.567896
243337_at	FREM3	0.00201382	0.286323	-0.567639
212197_x_at	MPRIP	0.00201666	0.286323	-0.567576
218149_s_at	ZNF395	0.00202099	0.286323	-0.56748
209790_s_at	CASP6	0.00204029	0.286323	-0.567055
241582_at		0.00204131	0.286323	-0.567033
235305_s_at	ECHDC2	0.00204715	0.286323	-0.566905
220721_at	ZNF614	0.00205346	0.286323	-0.566767
222809_x_at	CCDC85C	0.00206498	0.286323	-0.566517
221908_at	RNFT2	0.00207866	0.286323	-0.566221
239943_x_at	PIGL	0.00209011	0.286323	-0.565974
228655_at	CHORDC1	0.00210489	0.286323	-0.565658
1559957_a_at	LOC642852	0.00210548	0.286323	-0.565645
224719_s_at	C12orf57	0.00211876	0.286323	-0.565362
229636_at	CYB561D2	0.00212158	0.286323	-0.565303
202613_at	CTPS1	0.00215414	0.286323	-0.564617
211499_s_at	MAPK11	0.00215678	0.286323	-0.564562
227641_at	FBXL16	0.00216065	0.286323	-0.564481
222844_s_at	SRR	0.00216617	0.286323	-0.564366
202982_s_at	ACOT1 /// ACOT2	0.00216681	0.286323	-0.564352
218575_at	ANAPC1 /// LOC102724642	0.00217309	0.286323	-0.564222
213715_s_at	KANK3	0.00217763	0.286323	-0.564128
211282_x_at	TNFRSF25	0.0021778	0.286323	-0.564124
218510_x_at	FAM134B	0.00217923	0.286323	-0.564094
36865_at	ANGEL1	0.00218222	0.286323	-0.564032
243377_at		0.00218908	0.286323	-0.563891
227037_at	PLD6	0.00219105	0.286323	-0.56385
225890_at	MGME1	0.00219229	0.286323	-0.563824
[truncated: 4,193 more rows]
[truncated: 8 more columns]

## Sheet: ST2. IPA Pathways
Table S2A. IPA Canonical Pathway Enrichment (P<0.05) for gene expression at ≤3 hours of ischemic stroke (IS) onset that associates with 90-day outcome
#NUM! represents pathway where an activity pattern prediction could not be calculated
IPA Canonical Pathway Enrichment for 467 Genes Significant to Poor 90-day mRS Outcome as compared to VRFC
Ingenuity Canonical Pathways	-log(p-value)	Ratio	-log(B-H p-value)	z-score (poor outcome)	Molecules (poor outcme)
B Cell Receptor Signaling	4.48	0.0824	1.95	0.333	APBB1IP,CD19,CD22,CDC42,FCGR2A,GAB1,IGHD,IGHM,MAP2K6,MAPK14,PAX5,POU2F2,PTEN,PTPRC,TCF3
IL-10 Signaling	4.28	0.125	1.95	#NUM!	FCGR2A,IL18RAP,IL1A,IL1R1,IL1R2,IL1RAP,MAP2K6,MAPK14,STAT3
STAT3 Pathway	3.42	0.0821	1.32	2.449	IFNAR1,IL18R1,IL18RAP,IL1A,IL1R1,IL1R2,IL21R,JAK2,MAPK14,STAT3,TGFA
Primary Immunodeficiency Signaling	3.34	0.143	1.32	#NUM!	CD19,IGHD,IGHM,LCK,PTPRC,ZAP70
Granulocyte Adhesion and Diapedesis	3.11	0.071	1.23	#NUM!	CCL8,CCR7,CXCL6,EZR,FPR2,IL18RAP,IL1A,IL1R1,IL1R2,IL1RAP,MMP19,MMP9
Hepatic Fibrosis Signaling Pathway	3.08	0.0516	1.23	1.091	BRAF,CDC42,COL5A3,IL18RAP,IL1A,IL1R1,IL1R2,IL1RAP,IRAK3,JAK2,LEF1,MAP2K6,MAPK14,MYLK,PTEN,RHOBTB2,RHOF,SMAD4,STAT3,TCF3,TTN
CDP-diacylglycerol Biosynthesis I	2.78	0.182	1.03	1	ABHD5,AGPAT3,CDS2,MBOAT2
p38 MAPK Signaling	2.75	0.0783	1.03	3	IL18RAP,IL1A,IL1R1,IL1R2,IL1RAP,IRAK3,MAP2K6,MAPK14,MKNK1
Hepatic Fibrosis / Hepatic Stellate Cell Activation	2.7	0.0635	1.02	#NUM!	CCR7,COL5A3,IFNAR1,IL18RAP,IL1A,IL1R1,IL1R2,IL1RAP,MMP9,MYH11,SMAD4,TGFA
Phosphatidylglycerol Biosynthesis II (Non-plastidic)	2.63	0.167	1.01	1	ABHD5,AGPAT3,CDS2,MBOAT2
Role of JAK family kinases in IL-6-type Cytokine Signaling	2.56	0.16	0.979	#NUM!	JAK2,MAPK14,OSM,STAT3
IL-6 Signaling	2.46	0.0709	0.914	3	IL18RAP,IL1A,IL1R1,IL1R2,IL1RAP,JAK2,MAP2K6,MAPK14,STAT3
PPARα/RXRα Activation	2.39	0.0611	0.876	-0.905	ABCA1,GK,IL18RAP,IL1R1,IL1R2,IL1RAP,JAK2,MAP2K6,MAPK14,PRKAA1,SMAD4
Regulation Of The Epithelial Mesenchymal Transition By Growth Factors Pathway	2.28	0.0591	0.815	2.111	BRAF,CDC42,GAB1,JAK2,LATS2,MAP2K6,MAPK14,MMP9,SMAD4,STAT3,TCF3
Acute Myeloid Leukemia Signaling	2.27	0.0787	0.815	0.378	BRAF,FLT3LG,KIT,LEF1,MAP2K6,STAT3,TCF3
B Cell Development	2.22	0.129	0.801	#NUM!	CD19,IGHD,IGHM,PTPRC
Role of Osteoblasts, Osteoclasts and Chondrocytes in Rheumatoid Arthritis	2.2	0.055	0.801	#NUM!	IL18R1,IL18RAP,IL1A,IL1R1,IL1R2,IL1RAP,LEF1,MAP2K6,MAPK14,NAIP,SMAD4,TCF3
IL-15 Production	2.09	0.0667	0.717	0.707	CLK4,EPHB4,FLT3LG,JAK2,KIT,LCK,MAP2K6,ZAP70
LXR/RXR Activation	2.05	0.0656	0.699	-2.828	ABCA1,ABCG1,IL18RAP,IL1A,IL1R1,IL1R2,IL1RAP,MMP9
Pancreatic Adenocarcinoma Signaling	2.01	0.0645	0.684	0.378	CDC42,JAK2,MDM2,MMP9,PLD4,SMAD4,STAT3,TGFA
Mouse Embryonic Stem Cell Pluripotency	1.97	0.0693	0.684	-0.378	ID3,JAK2,LEF1,MAPK14,SMAD4,STAT3,TCF3
Thioredoxin Pathway	1.96	0.286	0.684	#NUM!	SELENOT,TXN
Systemic Lupus Erythematosus In B Cell Signaling Pathway	1.95	0.0492	0.684	0.832	CD19,CD22,CD72,FCGR2A,GAB1,IFNAR1,IGHD,IGHM,IL1A,JAK2,LCK,OSM,STAT3
Role of Macrophages, Fibroblasts and Endothelial Cells in Rheumatoid Arthritis	1.81	0.0459	0.567	#NUM!	IL18R1,IL18RAP,IL1A,IL1R1,IL1R2,IL1RAP,IRAK3,JAK2,LEF1,MAP2K6,MAPK14,OSM,STAT3,TCF3
HER-2 Signaling in Breast Cancer	1.79	0.0526	0.562	1.897	BRAF,CDC42,ELF2,IL1A,LCK,MDM2,PTEN,SMAD4,STAT3,TGFA
ILK Signaling	1.76	0.0521	0.55	0	CDC42,FLNA,LEF1,MAP2K6,MMP9,MYH11,PTEN,RHOBTB2,RHOF,RICTOR
Triacylglycerol Biosynthesis	1.72	0.093	0.527	#NUM!	ABHD5,AGPAT3,MBOAT2,PNPLA1
PI3K/AKT Signaling	1.71	0.051	0.527	#NUM!	GAB1,IFNAR1,IL18R1,IL18RAP,IL1R1,IL1R2,IL21R,JAK2,MDM2,PTEN
Cholecystokinin/Gastrin-mediated Signaling	1.69	0.0609	0.524	1.342	CDC42,CREM,IL1A,MAP2K6,MAPK14,RHOBTB2,RHOF
IL-17A Signaling in Airway Cells	1.66	0.0746	0.51	1.342	CXCL6,JAK2,MAPK14,PTEN,STAT3
HIF1α Signaling	1.64	0.0498	0.509	1.265	BRAF,CAMK1,MAP2K6,MDM2,MKNK1,MMP19,MMP9,SLC2A14,STAT3,TGFA
Role of JAK1, JAK2 and TYK2 in Interferon Signaling	1.63	0.115	0.509	#NUM!	IFNAR1,JAK2,STAT3
IL-1 Signaling	1.6	0.0638	0.492	2.449	IL1A,IL1R1,IL1RAP,IRAK3,MAP2K6,MAPK14
NF-κB Signaling	1.56	0.0483	0.467	1.265	BRAF,IL1A,IL1R1,IL1R2,IRAK3,LCK,MAP2K6,TGFA,TNIP1,ZAP70
Acute Phase Response Signaling	1.52	0.0497	0.438	3	IL1A,IL1R1,IL1RAP,JAK2,MAP2K6,MAPK14,OSM,STAT3,TCF3
Molecular Mechanisms of Cancer	1.48	0.0391	0.411	#NUM!	ARHGEF12,BRAF,CDC42,CDK19,CFLAR,GAB1,HIPK2,JAK2,LEF1,MAP2K6,MAPK14,MDM2,NAIP,RHOBTB2,RHOF,SMAD4,TCF3
HMGB1 Signaling	1.45	0.051	0.397	1.134	CDC42,IL1A,IL1R1,MAP2K6,MAPK14,OSM,RHOBTB2,RHOF
Regulation of the Epithelial-Mesenchymal Transition Pathway	1.44	0.0481	0.397	#NUM!	BRAF,GAB1,JAK2,LEF1,MAP2K6,MMP9,SMAD4,STAT3,TCF3
Natural Killer Cell Signaling	1.42	0.0476	0.383	1.667	CDC42,COL5A3,FCGR2A,IL18R1,IL18RAP,JAK2,LCK,MAPK14,ZAP70
Systemic Lupus Erythematosus Signaling	1.41	0.0455	0.383	#NUM!	CD22,CD72,CREM,FCGR2A,IGHM,IL1A,LCK,PRPF31,PTPRC,SNRPD1
Agranulocyte Adhesion and Diapedesis	1.39	0.0471	0.38	#NUM!	CCL8,CCR7,CXCL6,EZR,IL1A,IL1R1,MMP19,MMP9,MYH11
Antioxidant Action of Vitamin C	1.38	0.0566	0.377	#NUM!	JAK2,MAPK14,PLD4,SELENOT,SLC2A14,TXN
Protein Kinase A Signaling	1.35	0.039	0.37	-1	BRAF,CREM,FLNA,H1-3,LEF1,MPPED2,MYLK,PPP1R3D,PTEN,PTPRC,PTPRJ,RYR1,SMAD4,TCF3,TTN
Osteoarthritis Pathway	1.35	0.0444	0.37	1	IL18RAP,IL1R1,IL1R2,IL1RAP,LEF1,MMP9,PRKAA1,S1PR3,SMAD4,TCF3
Glucocorticoid Receptor Signaling	1.33	0.0364	0.363	#NUM!	CDKN1C,FKBP5,IFNAR1,IL18R1,IL18RAP,IL1A,IL1R1,IL1R2,IL21R,JAK2,KRT72,MAPK14,MMP9,POLR2E,PRKAA1,SMAD4,SMARCA4,STAT3,TAF3
Glycine Biosynthesis I	1.33	0.5	0.363	#NUM!	SHMT2
Colorectal Cancer Metastasis Signaling	1.31	0.0423	0.36	0	BRAF,CDC42,JAK2,LEF1,MMP19,MMP9,RHOBTB2,RHOF,SMAD4,STAT3,TCF3
IPA Canonical Pathway Enrichment for 49 Genes Significant to Good 90-day mRS Outcome as compared to VRFC
Ingenuity Canonical Pathways	-log(p-value)	Ratio	z-score (good outcome)	Molecules (good outcome)
Cell Cycle: G1/S Checkpoint Regulation	2.01	0.0299	#NUM!	NRG1,TFDP1
Small Cell Lung Cancer Signaling	1.73	0.0213	#NUM!	BCL2L1,TFDP1
Chronic Myeloid Leukemia Signaling	1.64	0.019	#NUM!	BCL2L1,TFDP1
Bladder Cancer Signaling	1.58	0.0177	#NUM!	FGF13,TFDP1
DNA Double-Strand Break Repair by Homologous Recombination	1.51	0.0714	#NUM!	ATRX
Pancreatic Adenocarcinoma Signaling	1.51	0.0161	#NUM!	BCL2L1,TFDP1
Granzyme A Signaling	1.43	0.0588	#NUM!	SET
Dilated Cardiomyopathy Signaling Pathway	1.39	0.0139	#NUM!	DSC2,MYL9
Phagosome Maturation	1.38	0.0138	#NUM!	GOSR1,TCTE3
Aryl Hydrocarbon Receptor Signaling	1.38	0.0137	#NUM!	NFIX,TFDP1
PTEN Signaling	1.36	0.0134	#NUM!	BCL2L1,TGFBR3
Epithelial Adherens Junction Signaling	1.35	0.0132	#NUM!	MYL9,TGFBR3
IPA Canonical Pathway Enrichment for 709 Genes Significant to Poor 90-day mRS Outcome vs Good 90-day mRS Outcome
Ingenuity Canonical Pathways	-log(p-value)	Ratio	-log(B-H p-value)	z-score	Molecules
T Helper Cell Differentiation	5.12	0.139	2.44	#NUM!	BCL6,CD3G,CD40LG,HLA-DOA,HLA-DQA1,HLA-DQB1,IFNGR1,IL18R1,IL21R,TRAV13-2,TRAV39,TRAV9-2,TRBV25-1,TRGC2,TRGV9
CDC42 Signaling	4.61	0.107	2.23	-0.333	ACTR2,ACTR3,APC,CD3G,CLIP1,EXOC5,EXOC6,HLA-DOA,HLA-DQA1,HLA-DQB1,MYL5,PPP1R12A,PPP1R12B,TRAV13-2,TRAV39,TRAV9-2,TRBV25-1,TRGC2,TRGV9
PKCθ Signaling in T Lymphocytes	4.16	0.099	2.07	-0.905	CACNA1I,CACNB2,CATSPER3,CD3G,CD4,HLA-DOA,HLA-DQA1,HLA-DQB1,MAP3K2,MAP3K3,MRAS,SOS2,TRAV13-2,TRAV39,TRAV9-2,TRBV25-1,TRGC2,TRGV9,VAV3
Type I Diabetes Mellitus Signaling	4.15	0.11	2.07	0.707	CD3G,HLA-DOA,HLA-DQA1,HLA-DQB1,IFNGR1,IL1R1,IL1RAP,JAK2,MAP2K6,SOCS5,TRAV13-2,TRAV39,TRAV9-2,TRBV25-1,TRGC2,TRGV9
Allograft Rejection Signaling	3.87	0.138	1.92	#NUM!	CD3G,CD40LG,HLA-DOA,HLA-DQA1,HLA-DQB1,TRAV13-2,TRAV39,TRAV9-2,TRBV25-1,TRGC2,TRGV9
Autoimmune Thyroid Disease Signaling	3.82	0.136	1.92	#NUM!	CD3G,CD40LG,HLA-DOA,HLA-DQA1,HLA-DQB1,TRAV13-2,TRAV39,TRAV9-2,TRBV25-1,TRGC2,TRGV9
Graft-versus-Host Disease Signaling	3.72	0.133	1.89	#NUM!	CD3G,HLA-DOA,HLA-DQA1,HLA-DQB1,IL1A,TRAV13-2,TRAV39,TRAV9-2,TRBV25-1,TRGC2,TRGV9
OX40 Signaling Pathway	3.63	0.129	1.85	#NUM!	CD3G,CD4,HLA-DOA,HLA-DQA1,HLA-DQB1,TRAV13-2,TRAV39,TRAV9-2,TRBV25-1,TRGC2,TRGV9
Hematopoiesis from Pluripotent Stem Cells	3.55	0.137	1.83	#NUM!	CD3G,CD4,IGHD,IL1A,TRAV13-2,TRAV39,TRAV9-2,TRBV25-1,TRGC2,TRGV9
Calcium-induced T Lymphocyte Apoptosis	3.21	0.116	1.53	-2.236	CD3G,CD4,HLA-DOA,HLA-DQA1,HLA-DQB1,TRAV13-2,TRAV39,TRAV9-2,TRBV25-1,TRGC2,TRGV9
ICOS-ICOSL Signaling in T Helper Cells	3.17	0.0979	1.53	-2.449	CD3G,CD4,CD40LG,HLA-DOA,HLA-DQA1,HLA-DQB1,PLEKHA2,PTEN,TRAV13-2,TRAV39,TRAV9-2,TRBV25-1,TRGC2,TRGV9
SAPK/JNK Signaling	3.11	0.0966	1.52	0	CD3G,CRK,GADD45A,IRS1,MAP3K2,MAP3K3,MRAS,SOS2,TRAV13-2,TRAV39,TRAV9-2,TRBV25-1,TRGC2,TRGV9
T Cell Receptor Signaling	3.08	0.0837	1.52	-2.183	CD3G,CD4,DUSP5,HLA-DOA,HLA-DQA1,HLA-DQB1,LEF1,MAP2K6,MRAS,PTPN11,SOS2,TRAV13-2,TRAV39,TRAV9-2,TRBV25-1,TRGC2,TRGV9,VAV3
NUR77 Signaling in T Lymphocytes	3	0.103	1.47	0	CD3G,HLA-DOA,HLA-DQA1,HLA-DQB1,MAP3K2,MAP3K3,TRAV13-2,TRAV39,TRAV9-2,TRBV25-1,TRGC2,TRGV9
Lipid Antigen Presentation by CD1	2.92	0.136	1.43	#NUM!	CD1B,CD3G,TRAV13-2,TRAV39,TRAV9-2,TRBV25-1,TRGC2,TRGV9
Systemic Lupus Erythematosus In T Cell Signaling Pathway	2.89	0.0785	1.43	-0.277	BCL6,CD3G,CD40LG,GADD45A,GNAI3,HLA-DOA,HLA-DQA1,HLA-DQB1,MAP2K6,MRAS,ROCK1,SOS2,SP1,TRAV13-2,TRAV39,TRAV9-2,TRBV25-1,TRGC2,TRGV9
CD28 Signaling in T Helper Cells	2.88	0.0915	1.43	0	ACTR2,ACTR3,CD3G,CD4,HLA-DOA,HLA-DQA1,HLA-DQB1,PTPN11,TRAV13-2,TRAV39,TRAV9-2,TRBV25-1,TRGC2,TRGV9
Altered T Cell and B Cell Signaling in Rheumatoid Arthritis	2.75	0.0968	1.34	#NUM!	CD3G,CD40LG,HLA-DOA,HLA-DQA1,HLA-DQB1,IL1A,TRAV13-2,TRAV39,TRAV9-2,TRBV25-1,TRGC2,TRGV9
CCR5 Signaling in Macrophages	2.74	0.0922	1.34	#NUM!	CACNA1I,CACNB2,CATSPER3,CD3G,CD4,GNAI3,MRAS,TRAV13-2,TRAV39,TRAV9-2,TRBV25-1,TRGC2,TRGV9
Th17 Activation Pathway	2.44	0.0932	1.06	0.447	CD3G,IL1R1,IL21R,IRAK3,JAK2,TRAV13-2,TRAV39,TRAV9-2,TRBV25-1,TRGC2,TRGV9
NF-κB Signaling	2.37	0.0758	1.02	0.632	CD3G,CD40LG,IL1A,IL1R1,IL1R2,IRAK3,MAP2K6,MAP3K3,MRAS,TAB2,TRAV13-2,TRAV39,TRAV9-2,TRBV25-1,TRGC2,TRGV9
Dendritic Cell Maturation	2.31	0.0748	0.987	-1.667	CCR7,CD1B,CD3G,CD40LG,COL5A3,HLA-DOA,HLA-DQA1,HLA-DQB1,IL1A,JAK2,TRAV13-2,TRAV39,TRAV9-2,TRBV25-1,TRGC2,TRGV9
Th1 Pathway	2.3	0.0943	0.987	-0.632	CD3G,CD4,CD40LG,HLA-DOA,HLA-DQA1,HLA-DQB1,IFNGR1,IL18R1,JAK2,MAP2K6
T Cell Exhaustion Signaling Pathway	2.21	0.075	0.917	-0.447	BCL6,CD3G,HLA-DOA,HLA-DQA1,HLA-DQB1,JAK2,LAG3,MRAS,PTPN11,TRAV13-2,TRAV39,TRAV9-2,TRBV25-1,TRGC2,TRGV9
Communication between Innate and Adaptive Immune Cells	2.2	0.0828	0.917	#NUM!	CCR7,CD3G,CD4,CD40LG,IGHD,IL1A,TRAV13-2,TRAV39,TRAV9-2,TRBV25-1,TRGC2,TRGV9
IL-1 Signaling	2.16	0.0957	0.9	2.121	GNAI3,IL1A,IL1R1,IL1RAP,IRAK3,MAP2K6,MRAS,PRKAR2B,TAB2
Remodeling of Epithelial Adherens Junctions	2.09	0.109	0.845	2	ACTR2,ACTR3,APC,CLIP1,NME1,RAB5A,TUBB4A
Cytotoxic T Lymphocyte-mediated Apoptosis of Target Cells	1.95	0.103	0.745	#NUM!	CD3G,TRAV13-2,TRAV39,TRAV9-2,TRBV25-1,TRGC2,TRGV9
Prolactin Signaling	1.94	0.0941	0.745	0.378	IRS1,JAK2,KCNMB4,MRAS,PTPN11,SOCS5,SOS2,SP1
IL-4 Signaling	1.94	0.0941	0.745	#NUM!	HLA-DOA,HLA-DQA1,HLA-DQB1,INPP5F,IRS1,JAK2,MRAS,SOS2
dTMP De Novo Biosynthesis	1.92	0.4	0.745	#NUM!	SHMT2,TYMS
Folate Polyglutamylation	1.92	0.4	0.745	#NUM!	MTHFD1,SHMT2
Antiproliferative Role of TOB in T Cell Signaling	1.89	0.1	0.728	#NUM!	CD3G,TRAV13-2,TRAV39,TRAV9-2,TRBV25-1,TRGC2,TRGV9
Role of NFAT in Regulation of the Immune Response	1.84	0.0679	0.69	-1.897	CD3G,CD4,CSNK1G1,GNAI3,HLA-DOA,HLA-DQA1,HLA-DQB1,MRAS,SOS2,TRAV13-2,TRAV39,TRAV9-2,TRBV25-1,TRGC2,TRGV9
Systemic Lupus Erythematosus Signaling	1.79	0.067	0.656	#NUM!	CD22,CD3G,CD40LG,IL1A,MRAS,PRPF19,SNRPD1,SOS2,TRAV13-2,TRAV39,TRAV9-2,TRBV25-1,TRGC2,TRGV9,TXNL4A
B Cell Receptor Signaling	1.77	0.0683	0.648	1.387	APBB1IP,BCL6,CD22,IGHD,INPP5F,MAP2K6,MAP3K2,MAP3K3,MRAS,POU2F2,PTEN,PTPN11,SOS2,VAV3
Hepatic Fibrosis / Hepatic Stellate Cell Activation	1.7	0.0688	0.599	#NUM!	CCL2,CCR7,CD40LG,CERT1,COL5A3,COL6A1,COL8A2,IFNGR1,IL1A,IL1R1,IL1R2,IL1RAP,MYL5
D-myo-inositol (1,4,5,6)-Tetrakisphosphate Biosynthesis	1.69	0.0706	0.599	1.265	DUSP5,EPHX2,INPP5F,IPMK,NOCT,PPFIA1,PPP1R12A,PPP1R12B,PTEN,PTPN11,PTPN12,PXYLP1
D-myo-inositol (3,4,5,6)-tetrakisphosphate Biosynthesis	1.69	0.0706	0.599	1.265	DUSP5,EPHX2,INPP5F,IPMK,NOCT,PPFIA1,PPP1R12A,PPP1R12B,PTEN,PTPN11,PTPN12,PXYLP1
B Cell Development	1.61	0.129	0.545	#NUM!	HLA-DOA,HLA-DQA1,HLA-DQB1,IGHD
Insulin Receptor Signaling	1.61	0.0741	0.545	0.632	CRK,INPP5F,IRS1,JAK2,MRAS,PPP1R12A,PRKAR2B,PTEN,PTPN11,SOS2
D-myo-inositol (1,3,4)-trisphosphate Biosynthesis	1.59	0.167	0.538	#NUM!	INPP5F,IPMK,PTEN
Sertoli Cell-Sertoli Cell Junction Signaling	1.57	0.066	0.532	#NUM!	CLDN10,CLDN12,MAP3K2,MAP3K3,MRAS,MYO7A,PRKAR2B,PTEN,RAB8B,SPTAN1,SPTBN1,TJP2,TUBB4A
Role of JAK2 in Hormone-like Cytokine Signaling	1.57	0.125	0.532	#NUM!	IRS1,JAK2,PTPN11,SOCS5
Histidine Degradation III	1.5	0.25	0.492	#NUM!	HAL,MTHFD1
CTLA4 Signaling in Cytotoxic T Lymphocytes	1.49	0.0738	0.492	#NUM!	CD3G,JAK2,PTPN11,TRAV13-2,TRAV39,TRAV9-2,TRBV25-1,TRGC2,TRGV9
3-phosphoinositide Degradation	1.49	0.0659	0.492	1.265	DUSP5,EPHX2,INPP5F,NOCT,PIP4P2,PPFIA1,PPP1R12A,PPP1R12B,PTEN,PTPN11,PTPN12,PXYLP1
IGF-1 Signaling	1.48	0.0777	0.492	0.378	IGFBP6,IRS1,JAK2,MRAS,PRKAR2B,PTPN11,SOCS5,SOS2
Antigen Presentation Pathway	1.48	0.118	0.492	#NUM!	CD74,HLA-DOA,HLA-DQA1,HLA-DQB1
Regulation of IL-2 Expression in Activated and Anergic T Lymphocytes	1.43	0.072	0.456	-1.667	CD3G,MRAS,SOS2,TRAV13-2,TRAV39,TRAV9-2,TRBV25-1,TRGV9,VAV3
D-myo-inositol-5-phosphate Metabolism	1.42	0.0645	0.456	1.265	DUSP5,EPHX2,INPP5F,NOCT,PIP4P2,PPFIA1,PPP1R12A,PPP1R12B,PTEN,PTPN11,PTPN12,PXYLP1
Citrulline Biosynthesis	1.4	0.222	0.456	#NUM!	ARG1,GLS2
Folate Transformations I	1.4	0.222	0.456	#NUM!	MTHFD1,SHMT2
Hepatic Fibrosis Signaling Pathway	1.4	0.0541	0.456	0.688	APC,CACNB2,CCL2,CD40LG,COL5A3,CSNK1G1,GNAI3,IL1A,IL1R1,IL1R2,IL1RAP,IRAK3,JAK2,LEF1,MAP2K6,MRAS,MYL5,PRKAR2B,PTEN,ROCK1,SOS2,SP1
IL-6 Signaling	1.39	0.0709	0.456	2.333	IL1A,IL1R1,IL1R2,IL1RAP,JAK2,MAP2K6,MRAS,PTPN11,SOS2
Gap Junction Signaling	1.38	0.0635	0.456	#NUM!	CSNK1G1,GNAI3,GUCY2C,MAP3K2,MRAS,NPR2,PRKAR2B,SOS2,SP1,SP3,TJP2,TUBB4A
Acute Myeloid Leukemia Signaling	1.38	0.0787	0.456	0.378	CSF1R,FLT3LG,KIT,LEF1,MAP2K6,MRAS,SOS2
Granulocyte Adhesion and Diapedesis	1.37	0.0651	0.456	#NUM!	CCL2,CCL8,CCR7,CLDN10,CLDN12,FPR2,GNAI3,IL1A,IL1R1,IL1R2,IL1RAP
MSP-RON Signaling In Macrophages Pathway	1.36	0.0734	0.456	0.378	ARG1,HLA-DOA,HLA-DQA1,HLA-DQB1,IFNGR1,JAK2,MRAS,SOS2
Actin Nucleation by ARP-WASP Complex	1.36	0.0778	0.456	0.378	ACTR2,ACTR3,MRAS,PPP1R12A,PPP1R12B,ROCK1,SOS2
IL-10 Signaling	1.34	0.0833	0.45	#NUM!	IL1A,IL1R1,IL1R2,IL1RAP,MAP2K6,SP1
Superpathway of D-myo-inositol (1,4,5)-trisphosphate Metabolism	1.31	0.13	0.428	#NUM!	INPP5F,IPMK,PTEN
IPA Canonical Pathway Enrichment for 538 genes associated with 90-day NIHSS Outcome
Ingenuity Canonical Pathways	-log(p-value)	Ratio	z-score	Molecules
tRNA Charging	3.31	0.158	-2.449	AARS2,EARS2,HARS1,IARS1,LARS2,VARS2
CTLA4 Signaling in Cytotoxic T Lymphocytes	2.87	0.0847	#NUM!	CD28,CTLA4,HLA-A,HLA-C,LAT,LCK,PLCG1,PPP2R2A,TRAV17,TRAV22
RhoA Signaling	2.82	0.0833	0.632	ARHGAP5,MPRIP,MSN,MYL3,PIP4K2B,RAPGEF2,RAPGEF6,SEPTIN10,SEPTIN6,SEPTIN8
Cytotoxic T Lymphocyte-mediated Apoptosis of Target Cells	2.79	0.109	#NUM!	BCL2,CASP6,CASP8,HLA-A,HLA-C,TRAV17,TRAV22
Nur77 Signaling in T Lymphocytes	2.48	0.0804	1.342	BCL2,CD28,HDAC1,HLA-A,HLA-C,MAP3K3,MAPK1,TRAV17,TRAV22
Death Receptor Signaling	2.41	0.0851	0	ARHGDIB,BCL2,CASP6,CASP8,DIABLO,LMNA,TNFRSF10A,TNFRSF25
T Cell Receptor Signaling	2.31	0.0616	-1.387	CD28,CTLA4,HLA-A,HLA-C,LAT,LCK,MAPK1,MAPK11,PLCG1,TCF3,TCF7,TRAV17,TRAV22
Systemic Lupus Erythematosus In T Cell Signaling Pathway	2.27	0.0588	-0.577	CASP6,CASP8,CD28,CREB1,ESR1,HLA-A,HLA-C,LAT,MAPK1,MSN,PLCG1,PPP2R2A,TRAV17,TRAV22
Calcium-induced T Lymphocyte Apoptosis	1.94	0.0769	-1	HDAC1,HLA-A,ITPR3,LCK,PLCG1,TRAV17,TRAV22
Type I Diabetes Mellitus Signaling	1.84	0.0638	#NUM!	BCL2,CASP8,CD28,HLA-A,HLA-C,MAPK1,MAPK11,TRAV17,TRAV22
Role of NFAT in Regulation of the Immune Response	1.82	0.0553	-0.378	CD28,GNB5,HLA-A,IPO5,ITPR3,LAT,LCK,MAPK1,PLCG1,RCAN3,TRAV17,TRAV22
TWEAK Signaling	1.81	0.111	0	CASP6,CASP8,TNFRSF25,TRAF1
Caveolar-mediated Endocytosis Signaling	1.81	0.08	#NUM!	CD55,HLA-A,HLA-C,ITGAX,ITSN1,RAB5B
Dilated Cardiomyopathy Signaling Pathway	1.79	0.0625	0.707	BCL2,ITPR3,LMNA,MAP3K3,MAPK1,MAPK11,MYBPC3,MYL3,TNNC1
Apoptosis Signaling	1.71	0.0693	0.378	BCL2,CASP6,CASP8,DIABLO,LMNA,MAPK1,PLCG1
Sumoylation Pathway	1.71	0.0693	0.816	ARHGDIB,CDH1,HDAC1,RFC1,SAE1,SERBP1,UBE2I
CD28 Signaling in T Helper Cells	1.71	0.0604	-1.633	CD28,CTLA4,HLA-A,ITPR3,LAT,LCK,PLCG1,TRAV17,TRAV22
Citrulline Biosynthesis	1.64	0.222	#NUM!	ALDH18A1,GLS2
Asparagine Biosynthesis I	1.57	1	#NUM!	ASNS
4-hydroxybenzoate Biosynthesis	1.57	1	#NUM!	TAT
4-hydroxyphenylpyruvate Biosynthesis	1.57	1	#NUM!	TAT
Induction of Apoptosis by HIV1	1.56	0.0794	-0.447	BCL2,CASP8,DIABLO,SLC25A4,TRAF1
G Protein Signaling Mediated by Tubby	1.55	0.093	#NUM!	GNB5,LCK,PLCG1,TUB
Role of JAK family kinases in IL-6-type Cytokine Signaling	1.54	0.12	#NUM!	IL6ST,MAPK1,MAPK11
Phospholipase C Signaling	1.53	0.0475	0	CREB1,GNB5,HDAC1,ITGAX,ITPR3,LAT,LCK,MAPK1,MPRIP,MYL3,PLCG1,PLD6,TRAV17,TRAV22
PKCθ Signaling in T Lymphocytes	1.5	0.0532	-0.378	CD28,HLA-A,ITPR3,LAT,LCK,MAP3K3,MAPK1,PLCG1,TRAV17,TRAV22
Antiproliferative Role of TOB in T Cell Signaling	1.49	0.0758	#NUM!	CD28,CUL1,MAPK1,TRAV17,TRAV22
Acyl-CoA Hydrolysis	1.47	0.182	#NUM!	ACOT11,ACOT2
iCOS-iCOSL Signaling in T Helper Cells	1.46	0.0576	-1.342	CD28,HLA-A,ITPR3,LAT,LCK,PLCG1,TRAV17,TRAV22
Systemic Lupus Erythematosus Signaling	1.44	0.05	#NUM!	CD28,HLA-A,HLA-C,LAT,LCK,LSM3,MAPK1,PLCG1,SNRPA1,TRAV17,TRAV22
Endocannabinoid Cancer Inhibition Pathway	1.41	0.0563	0.378	CASP6,CASP8,CDH1,CREB1,MAPK1,SMPD4,TCF3,TCF7
T Cell Exhaustion Signaling Pathway	1.4	0.051	1.342	CD28,CTLA4,HLA-A,HLA-C,MAPK1,PLCG1,PPP2R2A,TCF7,TRAV17,TRAV22
PD-1, PD-L1 cancer immunotherapy pathway	1.34	0.0625	0.816	CD28,HLA-A,HLA-C,LAT,LCK,PLCG1
Cdc42 Signaling	1.33	0.0517	#NUM!	HLA-A,HLA-C,ITGAX,MAPK1,MAPK11,MPRIP,MYL3,TRAV17,TRAV22
Table S2B. IPA Canonical Pathway Enrichment (P<0.05) for gene expression at 5 hours of IS onset that associates with 90-day outcome
IPA Canonical Pathway Enrichment for 526 Genes Significant to Poor 90-day mRS Outcome as compared to VRFC
Ingenuity Canonical Pathways	-log(p-value)	Ratio	-log(B-H p-value)	z-score	Molecules (Poor outcome)
Systemic Lupus Erythematosus Signaling	5.28	0.0864	2.63	#NUM!	CAMK4,CBL,CD22,CD28,CD3G,CD40,CD72,CD79A,FCGR2A,FOS,IL1A,PIK3CG,PLCG1,SNRPD1,SOS2,TNFRSF13C,TRAV13-2,TRAV8-3,TRBV25-1
Communication between Innate and Adaptive Immune Cells	4.9	0.11	2.55	#NUM!	CCR7,CD28,CD3G,CD40,CD79A,CXCL10,IGHD,IL1A,TLR4,TNFRSF13C,TRAV13-2,TRAV8-3,TRBV25-1
Systemic Lupus Erythematosus In T Cell Signaling Pathway	4.26	0.0756	2.16	-2.138	CAMK4,CASP5,CBL,CD28,CD3G,FOS,GADD45A,IL23A,MAP2K6,PIK3CG,PLCG1,RHOF,RHOH,ROCK1,SOS2,TRAV13-2,TRAV8-3,TRBV25-1
Systemic Lupus Erythematosus In B Cell Signaling Pathway	4.17	0.072	2.16	1.147	CAMK4,CBL,CD22,CD40,CD72,CD79A,FCGR2A,FOS,GAB1,IFNAR1,IGHD,IL1A,JAK2,OSM,PIK3CG,RASGRP3,SOS2,TNFRSF13C,TNFSF14
PPARα/RXRα Activation	4.11	0.0833	2.16	-1.069	ACOX1,ACVR1B,ACVR1C,GK,IL1R2,IL1RAP,JAK2,MAP2K6,MAPK14,PLCG1,PRKAR1A,SMAD4,SOS2,STAT5B,TGFBR3
Dendritic Cell Maturation	3.89	0.0762	2.01	0.577	CCR7,CD3G,CD40,COL5A3,FCGR2A,IFNAR1,IL1A,IL23A,JAK2,MAPK14,PIK3CG,PLCG1,TLR4,TRAV13-2,TRAV8-3,TRBV25-1
Hepatic Fibrosis Signaling Pathway	3.74	0.059	1.93	1.46	ACVR1B,ACVR1C,APC,BRAF,CAMK4,CD40,COL5A3,FOS,IL1A,IL1R2,IL1RAP,JAK2,MAP2K6,MAPK14,PIK3CG,PLCG1,PRKAR1A,RHOF,RHOH,ROCK1,SMAD4,SOS2,TGFBR3,TLR4
Th1 and Th2 Activation Pathway	3.67	0.0839	1.92	#NUM!	ACVR1B,ACVR1C,APH1B,CCR3,CD28,CD3G,CD40,IFNAR1,JAK2,MAP2K6,PIK3CG,STAT5B,TGFBR3
Altered T Cell and B Cell Signaling in Rheumatoid Arthritis	3.52	0.0917	1.82	#NUM!	CD28,CD3G,CD40,CD79A,IL1A,IL23A,TLR4,TNFRSF13C,TRAV13-2,TRAV8-3,TRBV25-1
Th2 Pathway	3.4	0.0887	1.76	0	ACVR1B,ACVR1C,APH1B,CCR3,CD28,CD3G,CD40,JAK2,PIK3CG,STAT5B,TGFBR3
Regulation of IL-2 Expression in Activated and Anergic T Lymphocytes	3.37	0.088	1.76	-2.111	CAMK4,CD28,CD3G,FOS,PLCG1,SMAD4,SOS2,TOB1,TRAV13-2,TRAV8-3,TRBV25-1
Antiproliferative Role of TOB in T Cell Signaling	2.79	0.106	1.23	2	CD28,CD3G,SMAD4,TOB1,TRAV13-2,TRAV8-3,TRBV25-1
Role of Osteoblasts, Osteoclasts and Chondrocytes in Rheumatoid Arthritis	2.74	0.0642	1.23	#NUM!	ADAM17,APC,BIRC3,CAMK4,CBL,FOS,IL1A,IL1R2,IL1RAP,MAP2K6,MAPK14,NAIP,PIK3CG,SMAD4
T Cell Exhaustion Signaling Pathway	2.71	0.0663	1.23	1.414	ACVR1B,ACVR1C,CD28,CD3G,FOS,IFNAR1,JAK2,PIK3CG,PLCG1,TGFBR3,TRAV13-2,TRAV8-3,TRBV25-1
Adenine and Adenosine Salvage I	2.7	0.667	1.23	#NUM!	APRT,LACC1
RANK Signaling in Osteoclasts	2.65	0.0899	1.2	1.414	BIRC3,CAMK4,CBL,FOS,MAP2K6,MAP3K2,MAPK14,PIK3CG
IL-10 Signaling	2.57	0.0972	1.18	#NUM!	FCGR2A,FOS,IL1A,IL1R2,IL1RAP,MAP2K6,MAPK14
TREM1 Signaling	2.57	0.0972	1.18	0.378	CASP5,CD40,CIITA,JAK2,PLCG1,STAT5B,TLR4
B Cell Receptor Signaling	2.52	0.0659	1.16	1.265	APBB1IP,CAMK4,CD22,CD79A,FCGR2A,GAB1,IGHD,MAP2K6,MAP3K2,MAPK14,PIK3CG,SOS2
NF-κB Signaling	2.5	0.0628	1.16	2.333	BRAF,CD3G,CD40,IL1A,IL1R2,MAP2K6,PIK3CG,TGFBR3,TLR4,TNIP1,TRAV13-2,TRAV8-3,TRBV25-1
Regulation Of The Epithelial Mesenchymal Transition By Growth Factors Pathway	2.45	0.0645	1.16	2.887	BRAF,FOS,GAB1,HGF,JAK2,LATS2,MAP2K6,MAPK14,PIK3CG,SMAD4,SOS2,TNFSF14
Chemokine Signaling	2.44	0.0921	1.16	-0.378	CAMK4,CCR3,FOS,MAPK14,PIK3CG,PLCG1,PPP1R12B
T Cell Receptor Signaling	2.43	0.0616	1.16	-0.577	CAMK4,CBL,CD28,CD3G,FOS,MAP2K6,MAPK14,PIK3CG,PLCG1,SOS2,TRAV13-2,TRAV8-3,TRBV25-1
Role of JAK family kinases in IL-6-type Cytokine Signaling	2.43	0.16	1.16	#NUM!	JAK2,MAPK14,OSM,STAT5B
FLT3 Signaling in Hematopoietic Progenitor Cells	2.38	0.0897	1.15	1.89	CBL,FLT3,FLT3LG,MAPK14,PIK3CG,SOS2,STAT5B
Erythropoietin Signaling Pathway	2.37	0.0663	1.15	0.302	BIRC3,FOS,IL1A,JAK2,MDM2,OSM,PIK3CG,PLCG1,SOS2,STAT5B,TNFSF14
Tec Kinase Signaling	2.36	0.0605	1.15	0.333	CD3G,FOS,JAK2,PIK3CG,PLCG1,RHOF,RHOH,STAT5B,TLR4,TNFRSF25,TRAV13-2,TRAV8-3,TRBV25-1
Primary Immunodeficiency Signaling	2.34	0.119	1.14	#NUM!	CD40,CD79A,CIITA,IGHD,TNFRSF13C
Mouse Embryonic Stem Cell Pluripotency	2.31	0.0792	1.12	0.707	APC,ID3,JAK2,MAPK14,NANOG,PIK3CG,SMAD4,SOS2
Cdc42 Signaling	2.22	0.0632	1.06	0.378	APC,CD3G,CDC42SE1,CLIP1,EXOC6,FOS,MAPK14,PPP1R12B,TRAV13-2,TRAV8-3,TRBV25-1
IL-6 Signaling	2.22	0.0709	1.06	3	FOS,IL1A,IL1R2,IL1RAP,JAK2,MAP2K6,MAPK14,PIK3CG,SOS2
FGF Signaling	2.2	0.0833	1.06	1.89	GAB1,HGF,MAP2K6,MAPK14,PIK3CG,PLCG1,SOS2
Th1 Pathway	2.19	0.0755	1.06	0.707	APH1B,CD28,CD3G,CD40,IFNAR1,JAK2,MAP2K6,PIK3CG
iNOS Signaling	2.17	0.109	1.06	2	CAMK4,FOS,JAK2,MAPK14,TLR4
CD40 Signaling	2.13	0.0909	1.03	1.342	CD40,FCER2,FOS,MAP2K6,MAPK14,PIK3CG
HMGB1 Signaling	2.09	0.0637	0.996	1.414	FOS,IL1A,MAP2K6,MAPK14,OSM,PIK3CG,RHOF,RHOH,TLR4,TNFSF14
Hematopoiesis from Pluripotent Stem Cells	2.07	0.0882	0.996	#NUM!	CD3G,IGHD,IL1A,TRAV13-2,TRAV8-3,TRBV25-1
Acute Myeloid Leukemia Signaling	2.07	0.0787	0.996	1.89	BRAF,FLT3,FLT3LG,MAP2K6,PIK3CG,SOS2,STAT5B
Nur77 Signaling in T Lymphocytes	2.05	0.0714	0.987	-1.342	CAMK4,CD28,CD3G,KHDC1,MAP3K2,TRAV13-2,TRAV8-3,TRBV25-1
Regulation of the Epithelial-Mesenchymal Transition Pathway	2	0.0588	0.975	#NUM!	ADAM17,APC,APH1B,BRAF,GAB1,HGF,JAK2,MAP2K6,PIK3CG,SMAD4,SOS2
Molecular Mechanisms of Cancer	1.98	0.046	0.975	#NUM!	APC,APH1B,BIRC3,BRAF,CBL,CDK14,FOS,GAB1,JAK2,MAP2K6,MAPK14,MDM2,NAIP,PIK3CG,PRKAR1A,PRKDC,RHOF,RHOH,SMAD4,SOS2
Cholecystokinin/Gastrin-mediated Signaling	1.98	0.0696	0.975	1.414	FOS,IL1A,MAP2K6,MAPK14,RHOF,RHOH,ROCK1,SOS2
iCOS-iCOSL Signaling in T Helper Cells	1.97	0.0647	0.975	-1.342	CAMK4,CD28,CD3G,CD40,PIK3CG,PLCG1,TRAV13-2,TRAV8-3,TRBV25-1
Natural Killer Cell Signaling	1.96	0.0582	0.975	1.508	COL5A3,FCGR2A,JAK2,KIR2DL2,KIR2DL4,MAP3K2,MAPK14,PIK3CG,PLCG1,ROCK1,SOS2
Role of NFAT in Regulation of the Immune Response	1.93	0.0553	0.975	-0.333	CAMK4,CD28,CD3G,CD79A,FCGR2A,FOS,PIK3CG,PLCG1,SOS2,TRAV13-2,TRAV8-3,TRBV25-1
Type I Diabetes Mellitus Signaling	1.93	0.0638	0.975	1.342	CD28,CD3G,IL1RAP,JAK2,MAP2K6,MAPK14,TRAV13-2,TRAV8-3,TRBV25-1
SAPK/JNK Signaling	1.93	0.0638	0.975	1.342	CD3G,GAB1,GADD45A,MAP3K2,PIK3CG,SOS2,TRAV13-2,TRAV8-3,TRBV25-1
IL-7 Signaling Pathway	1.92	0.0822	0.975	2.236	CXCR5,HGF,MAPK14,PIK3CG,SOS2,STAT5B
Role of MAPK Signaling in Inhibiting the Pathogenesis of Influenza	1.92	0.0822	0.975	1.633	BRAF,CXCL10,MAP2K6,MAPK14,PLB1,TLR4
CTLA4 Signaling in Cytotoxic T Lymphocytes	1.92	0.0678	0.975	#NUM!	CD28,CD3G,JAK2,PIK3CG,PLCG1,TRAV13-2,TRAV8-3,TRBV25-1
TGF-β Signaling	1.92	0.0737	0.975	1.89	ACVR1B,ACVR1C,FOS,MAP2K6,MAPK14,SMAD4,SOS2
Granulocyte Adhesion and Diapedesis	1.88	0.0592	0.947	#NUM!	ACKR4,CCR3,CCR7,CXCL10,CXCR5,FPR2,IL1A,IL1R2,IL1RAP,MMP19
Neurotrophin/TRK Signaling	1.87	0.08	0.947	1.633	FOS,GAB1,MAP2K6,PIK3CG,PLCG1,SOS2
Factors Promoting Cardiogenesis in Vertebrates	1.86	0.0621	0.947	1	ACVR1B,ACVR1C,APC,MAPK14,NOG,PLCG1,ROCK1,SMAD4,TGFBR3
EGF Signaling	1.85	0.0909	0.947	1.342	FOS,MAPK14,PIK3CG,PLCG1,SOS2
Allograft Rejection Signaling	1.84	0.0789	0.947	#NUM!	CD28,CD3G,CD40,TRAV13-2,TRAV8-3,TRBV25-1
Inflammasome pathway	1.84	0.15	0.947	#NUM!	CASP5,NAIP,TLR4
Autoimmune Thyroid Disease Signaling	1.82	0.0779	0.932	#NUM!	CD28,CD3G,CD40,TRAV13-2,TRAV8-3,TRBV25-1
CD28 Signaling in T Helper Cells	1.79	0.0604	0.91	-0.447	CAMK4,CD28,CD3G,FOS,PIK3CG,PLCG1,TRAV13-2,TRAV8-3,TRBV25-1
Sumoylation Pathway	1.78	0.0693	0.91	1.633	FOS,MDM2,RHOF,RHOH,SAE1,SENP2,SMAD4
Graft-versus-Host Disease Signaling	1.77	0.0759	0.903	#NUM!	CD28,CD3G,IL1A,TRAV13-2,TRAV8-3,TRBV25-1
T Helper Cell Differentiation	1.72	0.0673	0.863	#NUM!	CD28,CD3G,CD40,CXCR5,TRAV13-2,TRAV8-3,TRBV25-1
Phagosome Formation	1.65	0.0606	0.804	#NUM!	CR1,FCER2,FCGR2A,PIK3CG,PLCG1,RHOF,RHOH,TLR4
Thrombopoietin Signaling	1.65	0.0806	0.804	1.342	FOS,JAK2,PIK3CG,PLCG1,STAT5B
Prolactin Signaling	1.63	0.0706	0.804	1.633	FOS,JAK2,PIK3CG,PLCG1,SOS2,STAT5B
MSP-RON Signaling In Macrophages Pathway	1.62	0.0642	0.804	0.816	CIITA,FOS,JAK2,PIK3CG,SBNO2,SOS2,TLR4
STAT3 Pathway	1.62	0.0597	0.804	2.449	HGF,IFNAR1,IL1A,IL1R2,IL5RA,JAK2,MAPK14,TGFBR3
Sperm Motility	1.61	0.0498	0.804	0	CAMK4,DYRK1A,EPHB1,EPHB4,FLT3LG,JAK2,MAP2K6,PEAK1,PLB1,PLCG1,PRKAR1A,SLC16A10
Insulin Receptor Signaling	1.6	0.0593	0.804	2.121	CBL,GAB1,GRB10,JAK2,PIK3CG,PPP1R3D,PRKAR1A,SOS2
Production of Nitric Oxide and Reactive Oxygen Species in Macrophages	1.59	0.0532	0.804	0.632	FOS,JAK2,MAP3K2,MAPK14,PIK3CG,PLCG1,PPP1R3D,RHOF,RHOH,TLR4
PKCθ Signaling in T Lymphocytes	1.59	0.0532	0.804	0.378	CD28,CD3G,FOS,MAP3K2,PIK3CG,PLCG1,SOS2,TRAV13-2,TRAV8-3,TRBV25-1
PI3K Signaling in B Lymphocytes	1.58	0.0588	0.804	-0.707	CAMK4,CBL,CD40,CD79A,FOS,PIK3CG,PLCG1,TLR4
Neuroinflammation Signaling Pathway	1.58	0.0467	0.804	0.832	ACVR1B,ACVR1C,APH1B,BIRC3,CD40,CXCL10,FOS,JAK2,MAPK14,NAIP,PIK3CG,PLCG1,TGFBR3,TLR4
Hepatic Fibrosis / Hepatic Stellate Cell Activation	1.57	0.0529	0.804	#NUM!	CCR7,CD40,COL5A3,HGF,IFNAR1,IL1A,IL1R2,IL1RAP,SMAD4,TLR4
ErbB4 Signaling	1.57	0.0769	0.804	1	ADAM17,APH1B,PIK3CG,PLCG1,SOS2
Pyridoxal 5'-phosphate Salvage Pathway	1.57	0.0769	0.804	2.236	BRAF,DYRK1A,GRK6,HIPK1,MAP2K6
CCR5 Signaling in Macrophages	1.57	0.0584	0.804	0	CAMK4,CD3G,FOS,MAPK14,PLCG1,TRAV13-2,TRAV8-3,TRBV25-1
Crosstalk between Dendritic Cells and Natural Killer Cells	1.56	0.0682	0.804	-1	CCR7,CD28,CD40,KIR2DL2,KIR2DL4,TLR4
IL-17A Signaling in Gastric Cells	1.53	0.115	0.783	#NUM!	CXCL10,FOS,MAPK14
Role of Macrophages, Fibroblasts and Endothelial Cells in Rheumatoid Arthritis	1.53	0.0459	0.783	#NUM!	APC,CAMK4,FOS,IL1A,IL1R2,IL1RAP,JAK2,MAP2K6,MAPK14,OSM,PIK3CG,PLCG1,ROCK1,TLR4
Adrenomedullin signaling pathway	1.52	0.0518	0.777	1.897	BRAF,CAMK4,FOS,IL1A,MAP2K6,MAPK14,PIK3CG,PLCG1,PRKAR1A,SOS2
Calcium-induced T Lymphocyte Apoptosis	1.5	0.0659	0.772	#NUM!	CAMK4,CD3G,PLCG1,TRAV13-2,TRAV8-3,TRBV25-1
NAD biosynthesis II (from tryptophan)	1.5	0.182	0.772	#NUM!	IDO1,NADSYN1
Role of NANOG in Mammalian Embryonic Stem Cell Pluripotency	1.49	0.0603	0.772	1.342	APC,GAB1,JAK2,NANOG,PIK3CG,SMAD4,SOS2
Wnt/β-catenin Signaling	1.49	0.0536	0.772	-1.134	ACVR1B,ACVR1C,APC,AXIN2,KREMEN1,MDM2,SOX6,SOX8,TGFBR3
ErbB Signaling	1.48	0.0652	0.77	1.633	FOS,MAP2K6,MAPK14,PIK3CG,PLCG1,SOS2
PI3K/AKT Signaling	1.48	0.051	0.77	2.236	GAB1,IFNAR1,IL1R2,IL5RA,JAK2,MDM2,NANOG,PIK3CG,SOS2,THEM4
Renin-Angiotensin Signaling	1.46	0.0593	0.752	1.89	FOS,JAK2,MAPK14,PIK3CG,PLCG1,PRKAR1A,SOS2
Melatonin Signaling	1.45	0.0714	0.745	0	BRAF,CAMK4,MAP2K6,PLCG1,PRKAR1A
IL-1 Signaling	1.44	0.0638	0.745	2.449	FOS,IL1A,IL1RAP,MAP2K6,MAPK14,PRKAR1A
IL-15 Production	1.42	0.0583	0.738	1.134	DYRK1A,EPHB1,EPHB4,FLT3LG,JAK2,MAP2K6,PEAK1
Growth Hormone Signaling	1.42	0.0704	0.738	1.342	FOS,JAK2,PIK3CG,PLCG1,STAT5B
HIF1α Signaling	1.42	0.0498	0.738	0.632	BRAF,CAMK4,HGF,MAP2K6,MDM2,MKNK1,MMP19,PIK3CG,PLCG1,SLC2A3
FAT10 Cancer Signaling Pathway	1.42	0.0816	0.738	1	ACVR1B,ACVR1C,SMAD4,TGFBR3
PD-1, PD-L1 cancer immunotherapy pathway	1.4	0.0625	0.73	-0.447	CD28,JAK2,LATS2,PIK3CG,PLCG1,STAT5B
Colorectal Cancer Metastasis Signaling	1.39	0.0462	0.728	0.905	APC,BRAF,FOS,JAK2,MMP19,PIK3CG,PRKAR1A,RHOF,RHOH,SMAD4,SOS2,TLR4
Integrin Signaling	1.39	0.0493	0.728	0	ARHGAP26,BRAF,PIK3CG,PLCG1,PPP1R12B,RHOF,RHOH,ROCK1,SOS2,TSPAN2
Tumor Microenvironment Pathway	1.37	0.0508	0.712	1.667	BRAF,FOS,HGF,IDO1,JAK2,MMP19,OSM,PIK3CG,SLC2A3
p53 Signaling	1.37	0.0612	0.712	-1	GADD45A,GNL3,MAPK14,MDM2,PIK3CG,PRKDC
GDNF Family Ligand-Receptor Interactions	1.34	0.0667	0.695	1.342	FOS,GAB1,PIK3CG,PLCG1,SOS2
B Cell Development	1.34	0.0968	0.695	#NUM!	CD40,CD79A,IGHD
TNFR2 Signaling	1.34	0.0968	0.695	#NUM!	BIRC3,FOS,NAIP
Acute Phase Response Signaling	1.32	0.0497	0.693	3	FOS,IL1A,IL1RAP,JAK2,MAP2K6,MAPK14,OSM,PIK3CG,SOS2
IL-15 Signaling	1.32	0.0658	0.693	1.342	IL5RA,JAK2,MAPK14,PIK3CG,STAT5B
Renal Cell Carcinoma Signaling	1.32	0.0658	0.693	2.236	FOS,GAB1,HGF,PIK3CG,SOS2
Toll-like Receptor Signaling	1.32	0.0658	0.693	2	FOS,IL1A,MAP2K6,MAPK14,TLR4
IPA Canonical Pathway Enrichment for 100 Genes Significant to Good 90-day mRS Outcome as compared to VRFC
Ingenuity Canonical Pathways	-log(p-value)	Ratio	z-score	Molecules (Good outcome)
Aryl Hydrocarbon Receptor Signaling	2.17	0.0274	#NUM!	GSTM4,HSP90AB1,NFIX,SMARCA4
PEDF Signaling	2.05	0.0361	#NUM!	BCL2L1,WASF2,ZEB1
NRF2-mediated Oxidative Stress Response	1.65	0.0191	#NUM!	DNAJA4,GSTM4,HSP90AB1,TXN
RhoGDI Signaling	1.63	0.0189	#NUM!	EZR,GNAZ,MYL9,WASF2
Actin Cytoskeleton Signaling	1.47	0.0169	#NUM!	EZR,FLNA,MYL9,WASF2
Thioredoxin Pathway	1.45	0.143	#NUM!	TXN
Glycoaminoglycan-protein Linkage Region Biosynthesis	1.45	0.143	#NUM!	B3GALT6
Mitotic Roles of Polo-Like Kinase	1.38	0.0317	#NUM!	HSP90AB1,SMC1A
Leucine Degradation I	1.34	0.111	#NUM!	BCAT1
IPA Canonical Pathway Enrichment for 658 Genes Significant to Poor 90-day mRS Outcome vs Good 90-day mRS Outcome
Ingenuity Canonical Pathways	-log(p-value)	Ratio	-log(B-H p-value)	z-score	Molecules
NUR77 Signaling in T Lymphocytes	7.13	0.155	4.47	0.302	BCL2,CAMK4,CD28,CD3D,HDAC9,HLA-DOA,HLA-DQA1,HLA-DQB1,KHDC1,MAP3K2,MAP3K3,MAPK1,PRKCB,TRAV13-2,TRAV8-3,TRBV25-1,TRGC2,TRGV9
Systemic Lupus Erythematosus Signaling	5.06	0.0982	2.7	#NUM!	CAMK4,CBL,CD28,CD3D,CD40LG,FCGR2B,INPP5D,LSM3,LSM5,LSM8,MAPK1,SNRPD1,SNRPE,SNRPG,SNU13,SOS2,TNF,TRAV13-2,TRAV8-3,TRBV25-1,TRGC2,TRGV9
Allograft Rejection Signaling	4.8	0.15	2.69	#NUM!	CD28,CD3D,CD40LG,HLA-DOA,HLA-DQA1,HLA-DQB1,TNF,TRAV13-2,TRAV8-3,TRBV25-1,TRGC2,TRGV9
T Helper Cell Differentiation	4.75	0.13	2.69	#NUM!	CD28,CD3D,CD40LG,HLA-DOA,HLA-DQA1,HLA-DQB1,ICOS,IL2RA,TNF,TRAV13-2,TRAV8-3,TRBV25-1,TRGC2,TRGV9
ICOS-ICOSL Signaling in T Helper Cells	4.53	0.112	2.56	-3.162	CAMK4,CD28,CD3D,CD40LG,HLA-DOA,HLA-DQA1,HLA-DQB1,ICOS,IL2RA,INPP5D,TRAT1,TRAV13-2,TRAV8-3,TRBV25-1,TRGC2,TRGV9
Autoimmune Thyroid Disease Signaling	4.04	0.136	2.16	#NUM!	CD28,CD3D,CD40LG,HLA-DOA,HLA-DQA1,HLA-DQB1,TRAV13-2,TRAV8-3,TRBV25-1,TRGC2,TRGV9
Graft-versus-Host Disease Signaling	3.95	0.133	2.13	#NUM!	CD28,CD3D,HLA-DOA,HLA-DQA1,HLA-DQB1,TNF,TRAV13-2,TRAV8-3,TRBV25-1,TRGC2,TRGV9
T Cell Receptor Signaling	3.84	0.0884	2.08	-2.183	CAMK4,CBL,CD28,CD3D,FOXO3,HLA-DOA,HLA-DQA1,HLA-DQB1,ICOS,MAPK1,MAPK14,SOS2,TCF7L2,TNF,TRAV13-2,TRAV8-3,TRBV25-1,TRGC2,TRGV9
Systemic Lupus Erythematosus In T Cell Signaling Pathway	3.61	0.0826	1.91	-2.84	CAMK4,CBL,CD28,CD3D,CD40LG,CD44,CREBBP,HLA-DOA,HLA-DQA1,HLA-DQB1,ICOS,IL23A,MAPK1,RDX,SOS2,TRAV13-2,TRAV8-3,TRBV25-1,TRGC2,TRGV9
Altered T Cell and B Cell Signaling in Rheumatoid Arthritis	3.51	0.105	1.86	#NUM!	CD28,CD3D,CD40LG,HLA-DOA,HLA-DQA1,HLA-DQB1,IL23A,TNF,TRAV13-2,TRAV8-3,TRBV25-1,TRGC2,TRGV9
Calcium-induced T Lymphocyte Apoptosis	3.42	0.116	1.86	-1.633	CAMK4,CD3D,HLA-DOA,HLA-DQA1,HLA-DQB1,PRKCB,TRAV13-2,TRAV8-3,TRBV25-1,TRGC2,TRGV9
CDC42 Signaling	3.4	0.0899	1.86	0.378	CD3D,CLIP1,HLA-DOA,HLA-DQA1,HLA-DQB1,IQGAP1,ITGB3,ITGB5,MAPK1,MAPK14,MYL12A,TRAV13-2,TRAV8-3,TRBV25-1,TRGC2,TRGV9
Dendritic Cell Maturation	3.4	0.0841	1.86	-1.155	CCR7,CD3D,CD40LG,COL5A3,CREBBP,FCGR2B,HLA-DOA,HLA-DQA1,HLA-DQB1,IL23A,MAPK1,MAPK14,TNF,TRAV13-2,TRAV8-3,TRBV25-1,TRGC2,TRGV9
Type I Diabetes Mellitus Signaling	3.36	0.0966	1.84	0	BCL2,CD28,CD3D,HLA-DOA,HLA-DQA1,HLA-DQB1,MAPK1,MAPK14,TNF,TRAV13-2,TRAV8-3,TRBV25-1,TRGC2,TRGV9
OX40 Signaling Pathway	3.21	0.118	1.73	#NUM!	BCL2,CD3D,HLA-DOA,HLA-DQA1,HLA-DQB1,TRAV13-2,TRAV8-3,TRBV25-1,TRGC2,TRGV9
Sertoli Cell-Sertoli Cell Junction Signaling	2.93	0.0812	1.47	#NUM!	CTNNA1,EPB41,ITGB3,ITGB5,JAM2,MAP3K2,MAP3K20,MAP3K3,MAPK1,MAPK14,PRKACB,SPTB,SPTBN1,TJP2,TNF,TUBB6
Antiproliferative Role of TOB in T Cell Signaling	2.6	0.114	1.17	#NUM!	CD28,CD3D,MAPK1,TRAV13-2,TRAV8-3,TRBV25-1,TRGC2,TRGV9
Lipid Antigen Presentation by CD1	2.42	0.119	1.02	#NUM!	AP2A1,CD3D,TRAV13-2,TRAV8-3,TRBV25-1,TRGC2,TRGV9
Coronavirus Pathogenesis Pathway	2.33	0.0753	0.951	3.051	ADAM17,ADAM9,ATP6V1A,BCL2,CCL2,HDAC9,MAPK1,MAPK14,NPM1,RAB7A,RPS17,RPS24,RPS3A,RPS7
Remodeling of Epithelial Adherens Junctions	2.23	0.109	0.873	#NUM!	CLIP1,CTNNA1,IQGAP1,NME1,RAB5A,RAB7A,TUBB6
PKCθ Signaling in T Lymphocytes	2.21	0.0729	0.873	-0.632	CD28,CD3D,HLA-DOA,HLA-DQA1,HLA-DQB1,MAP3K2,MAP3K3,MAPK1,SOS2,TRAV13-2,TRAV8-3,TRBV25-1,TRGC2,TRGV9
Pyridoxal 5'-phosphate Salvage Pathway	2.19	0.108	0.873	0.378	BRAF,CDK1,CDK6,DYRK1A,HIPK1,MAPK1,NEK2
MYC Mediated Apoptosis Signaling	2.17	0.12	0.87	-0.816	BCL2,CREBBP,MCL1,PMAIP1,PRKACB,TNF
Inhibition of ARE-Mediated mRNA Degradation Pathway	2.15	0.0769	0.863	-1.265	AGO2,AGO3,AGO4,CD40LG,MAPK1,MAPK14,PRKACB,PSMA2,PSMA4,PSMA8,TNF,XRN1
Cytotoxic T Lymphocyte-mediated Apoptosis of Target Cells	2.08	0.103	0.821	#NUM!	BCL2,CD3D,TRAV13-2,TRAV8-3,TRBV25-1,TRGC2,TRGV9
Role of NFAT in Regulation of the Immune Response	2.05	0.0679	0.807	-2.111	CAMK4,CD28,CD3D,FCER1A,FCGR2B,HLA-DOA,HLA-DQA1,HLA-DQB1,MAPK1,SOS2,TRAV13-2,TRAV8-3,TRBV25-1,TRGC2,TRGV9
EIF2 Signaling	2.03	0.0693	0.796	-1.134	AGO2,AGO3,AGO4,BCL2,MAPK1,RPL31,RPL34,RPL35A,RPL36A,RPS17,RPS24,RPS3A,RPS7,SOS2
Th2 Pathway	2.01	0.0806	0.793	-2.449	ACVR1B,CCR3,CD28,CD3D,HLA-DOA,HLA-DQA1,HLA-DQB1,ICOS,IL2RA,TIMD4
Communication between Innate and Adaptive Immune Cells	1.97	0.0759	0.777	#NUM!	CCR7,CD28,CD3D,CD40LG,CXCL10,TNF,TRAV13-2,TRAV8-3,TRBV25-1,TRGC2,TRGV9
IL-17A Signaling in Gastric Cells	1.96	0.154	0.777	#NUM!	CXCL10,MAPK1,MAPK14,TNF
Role of MAPK Signaling in Inhibiting the Pathogenesis of Influenza	1.92	0.0959	0.752	0.378	BRAF,CCL2,CXCL10,MAPK1,MAPK14,PLB1,TNF
Regulation of eIF4 and p70S6K Signaling	1.9	0.0714	0.747	#NUM!	AGO2,AGO3,AGO4,ITGB3,ITGB5,MAPK1,MAPK14,RPS17,RPS24,RPS3A,RPS7,SOS2
Phospholipase C Signaling	1.84	0.0602	0.719	0.333	ARHGEF12,CAMK4,CD3D,CREBBP,FCGR2B,HDAC9,ITGB3,ITGB5,MAPK1,MYL12A,PLD1,PRKCB,SOS2,TRAV13-2,TRAV8-3,TRBV25-1,TRGC2,TRGV9
Chemokine Signaling	1.83	0.0921	0.719	0.378	CAMK1D,CAMK4,CCL2,CCR3,MAPK1,MAPK14,PRKCB
CD28 Signaling in T Helper Cells	1.8	0.0719	0.719	#NUM!	CAMK4,CD28,CD3D,HLA-DOA,HLA-DQA1,HLA-DQB1,TRAV13-2,TRAV8-3,TRBV25-1,TRGC2,TRGV9
Role of MAPK Signaling in the Pathogenesis of Influenza	1.8	0.0909	0.719	#NUM!	BCL2,CCL2,CXCL10,MAPK1,MAPK14,PLB1,TNF
Salvage Pathways of Pyrimidine Ribonucleotides	1.8	0.0842	0.719	0	BRAF,CDK1,CDK6,DYRK1A,HIPK1,MAPK1,NEK2,NME1
Trehalose Degradation II (Trehalase)	1.8	0.333	0.719	#NUM!	HK2,HKDC1
Th1 and Th2 Activation Pathway	1.77	0.071	0.697	#NUM!	ACVR1B,CCR3,CD28,CD3D,CD40LG,HLA-DOA,HLA-DQA1,HLA-DQB1,ICOS,IL2RA,TIMD4
BAG2 Signaling Pathway	1.75	0.0886	0.688	1.342	HSPA1A/HSPA1B,MAPK1,MAPK14,PINK1,PSMA2,PSMA4,PSMA8
CCR5 Signaling in Macrophages	1.65	0.0709	0.6	1	CAMK4,CD3D,MAPK1,MAPK14,PRKCB,TRAV13-2,TRAV8-3,TRBV25-1,TRGC2,TRGV9
CTLA4 Signaling in Cytotoxic T Lymphocytes	1.63	0.0738	0.59	#NUM!	AP2A1,CD28,CD3D,TRAT1,TRAV13-2,TRAV8-3,TRBV25-1,TRGC2,TRGV9
SAPK/JNK Signaling	1.58	0.069	0.55	1.342	CD3D,MAP3K2,MAP3K20,MAP3K3,SOS2,TRAV13-2,TRAV8-3,TRBV25-1,TRGC2,TRGV9
Regulation of IL-2 Expression in Activated and Anergic T Lymphocytes	1.57	0.072	0.55	-1.667	CAMK4,CD28,CD3D,MAPK1,SOS2,TRAV13-2,TRAV8-3,TRBV25-1,TRGV9
NF-κB Signaling	1.54	0.0616	0.532	0	BRAF,CD3D,CD40LG,CREBBP,MAP3K3,PRKACB,PRKCB,TNF,TRAV13-2,TRAV8-3,TRBV25-1,TRGC2,TRGV9
RANK Signaling in Osteoclasts	1.49	0.0787	0.496	1.134	BIRC3,CAMK4,CBL,MAP3K2,MAP3K3,MAPK1,MAPK14
Sorbitol Degradation I	1.47	1	0.488	#NUM!	SORD
Adenine and Adenosine Salvage VI	1.47	1	0.488	#NUM!	ADK
GDP-glucose Biosynthesis	1.45	0.222	0.479	#NUM!	HK2,HKDC1
Non-Small Cell Lung Cancer Signaling	1.43	0.0761	0.478	1	CDK6,FHIT,FOXO3,HDAC9,MAPK1,RASSF5,SOS2
Hematopoiesis from Pluripotent Stem Cells	1.42	0.0822	0.478	#NUM!	CD3D,TRAV13-2,TRAV8-3,TRBV25-1,TRGC2,TRGV9
IL-7 Signaling Pathway	1.42	0.0822	0.478	1.342	BCL2,FOXO3,MAPK1,MAPK14,MCL1,SOS2
T Cell Exhaustion Signaling Pathway	1.38	0.06	0.447	#NUM!	ACVR1B,CD28,CD3D,HLA-DOA,HLA-DQA1,HLA-DQB1,MAPK1,TRAV13-2,TRAV8-3,TRBV25-1,TRGC2,TRGV9
Caveolar-mediated Endocytosis Signaling	1.37	0.08	0.445	#NUM!	FLOT1,FLOT2,ITGB3,ITGB5,MAP3K2,RAB5A
Glucose and Glucose-1-phosphate Degradation	1.36	0.2	0.441	#NUM!	HK2,HKDC1
B Cell Receptor Signaling	1.32	0.0585	0.406	2.111	APBB1IP,CAMK4,CREBBP,FCGR2B,INPP5D,MAP3K2,MAP3K3,MAPK1,MAPK14,PRKCB,RASSF5,SOS2
IPA Canonical Pathway Enrichment for 197 genes associated with 90-day NIHSS Outcome
Ingenuity Canonical Pathways	-log(p-value)	Ratio	z-score	Molecules
Calcium-induced T Lymphocyte Apoptosis	2.62	0.0549	#NUM!	CAMK4,ITPR3,PRKCQ,TRAV10,TRAV17
CCR5 Signaling in Macrophages	2.55	0.0438	#NUM!	CAMK4,GNB5,ITPR3,PRKCQ,TRAV10,TRAV17
iCOS-iCOSL Signaling in T Helper Cells	2.52	0.0432	#NUM!	CAMK4,IL2RA,ITPR3,PRKCQ,TRAV10,TRAV17
Citrulline Biosynthesis	2.45	0.222	#NUM!	ALDH18A1,GLS
Purine Nucleotides De Novo Biosynthesis II	2.27	0.182	#NUM!	ATIC,PFAS
Role of NFAT in Regulation of the Immune Response	2.16	0.0323	#NUM!	CAMK4,GNB5,ITPR3,PRKCQ,RCAN3,TRAV10,TRAV17
G Protein Signaling Mediated by Tubby	2.02	0.0698	#NUM!	GNB5,INSR,TUB
Superpathway of Citrulline Metabolism	2	0.133	#NUM!	ALDH18A1,GLS
Asparagine Biosynthesis I	1.99	1	#NUM!	ASNS
nNOS Signaling in Neurons	1.94	0.0652	#NUM!	CAMK4,NOS1AP,PRKCQ
Sperm Motility	1.92	0.029	#NUM!	CAMK4,EPHA1,GNB5,INSR,ITPR3,PRKCQ,TNK1
CD28 Signaling in T Helper Cells	1.74	0.0336	#NUM!	CAMK4,ITPR3,PRKCQ,TRAV10,TRAV17
Glutamine Degradation I	1.69	0.5	#NUM!	GLS
α-Adrenergic Signaling	1.68	0.0388	#NUM!	CAMK4,GNB5,ITPR3,PRKCQ
Autophagy	1.67	0.0284	-2.449	ATG9B,CAMK4,FGF2,INSR,PRKCQ,STX17
Nur77 Signaling in T Lymphocytes	1.56	0.0357	#NUM!	CAMK4,PRKCQ,TRAV10,TRAV17
Glutamate Receptor Signaling	1.54	0.0462	#NUM!	CAMK4,GLS,GNB5
5-aminoimidazole Ribonucleotide Biosynthesis I	1.52	0.333	#NUM!	PFAS
Inosine-5'-phosphate Biosynthesis II	1.52	0.333	#NUM!	ATIC
L-serine Degradation	1.52	0.333	#NUM!	SRR
Regulation of IL-2 Expression in Activated and Anergic T Lymphocytes	1.41	0.032	-2	CAMK4,PRKCQ,TRAV10,TRAV17
Proline Biosynthesis I	1.4	0.25	#NUM!	ALDH18A1
fMLP Signaling in Neutrophils	1.37	0.031	#NUM!	CAMK4,GNB5,ITPR3,PRKCQ
CCR3 Signaling in Eosinophils	1.37	0.031	#NUM!	CAMK4,GNB5,ITPR3,PRKCQ
Table S2C. IPA Canonical Pathway Enrichment (P<0.05) for gene expression at 24 hours of IS onset that associates with 90-day outcome
IPA Canonical Pathway Enrichment for the 571 Genes Significant to Poor 90-day mRS Outcome as compared to VRFC
Ingenuity Canonical Pathways	-log(p-value)	Ratio	z-score	Molecules
Regulation Of The Epithelial Mesenchymal Transition By Growth Factors Pathway	3.41	0.0806	3.357	CDC42,GAB1,HGF,ID2,JAK2,LATS2,MAP2K6,MAPK14,OCLN,RHOA,SMAD2,SMAD4,STAT3,TNFSF14,ZEB1
STAT3 Pathway	3.24	0.0896	3	BMPR2,HGF,IL12RB2,IL1A,IL1R1,IL5RA,JAK2,MAP3K20,MAP3K21,MAPK14,STAT3,TGFA
B Cell Receptor Signaling	3.01	0.0769	0	ATF2,CD22,CD79B,CDC42,CFL1,FCGR2A,GAB1,IGHD,IGHM,MAP2K6,MAPK14,PAX5,PDPK1,PTEN
Hepatic Fibrosis Signaling Pathway	3.01	0.059	1.279	APC,ATF2,BMPR2,CDC42,COL5A3,FZD3,GNAI3,IL1A,IL1R1,IL1RAP,JAK2,LEF1,LEPR,MAP2K6,MAPK14,MYLK,PTEN,RHOA,RHOBTB2,RHOF,SMAD2,SMAD4,SP1,STAT3
IL-10 Signaling	2.92	0.111	#NUM!	FCGR2A,IL1A,IL1R1,IL1RAP,MAP2K6,MAPK14,SP1,STAT3
Regulation of the Epithelial-Mesenchymal Transition Pathway	2.9	0.0749	#NUM!	ADAM17,APC,FZD3,GAB1,HGF,ID2,JAK2,LEF1,MAP2K6,RHOA,SMAD2,SMAD4,STAT3,ZEB1
ILK Signaling	2.79	0.0729	-0.277	ATF2,CDC42,CFL1,FLNA,FN1,LEF1,MAP2K6,MYH11,PDPK1,PTEN,RHOA,RHOBTB2,RHOF,RICTOR
Cholecystokinin/Gastrin-mediated Signaling	2.69	0.087	1.414	ATF2,CDC42,IL1A,MAP2K6,MAPK14,MEF2A,PLCB1,RHOA,RHOBTB2,RHOF
Calcium Transport I	2.59	0.3	#NUM!	ATP2A3,ATP2B1,ATP2B4
Mouse Embryonic Stem Cell Pluripotency	2.55	0.0891	0.333	APC,BMPR2,FZD3,ID2,JAK2,LEF1,MAPK14,SMAD4,STAT3
Factors Promoting Cardiogenesis in Vertebrates	2.44	0.0759	1.508	APC,ATF2,BMPR2,FZD3,LEF1,MAPK14,NOG,PLCB1,RHOA,SMAD2,SMAD4
Antioxidant Action of Vitamin C	2.4	0.0849	-1.342	JAK2,MAPK14,PLA2G4A,PLCB1,PLD4,SELENOT,SLC2A14,SLC2A3,TXN
Phagosome Formation	2.26	0.0758	#NUM!	CDC42,CR1,FCAR,FCGR2A,FN1,PLCB1,RHOA,RHOBTB2,RHOF,TLR10
Role of JAK family kinases in IL-6-type Cytokine Signaling	2.25	0.16	#NUM!	JAK2,MAPK14,OSM,STAT3
HMGB1 Signaling	2.18	0.0701	1	CDC42,IL1A,IL1R1,MAP2K6,MAPK14,OSM,RHOA,RHOBTB2,RHOF,SP1,TNFSF14
Acute Phase Response Signaling	2.14	0.0663	2.887	F8,FN1,IL1A,IL1R1,IL1RAP,JAK2,MAP2K6,MAPK14,OSM,PDPK1,SERPINA1,STAT3
Sumoylation Pathway	2.02	0.0792	1.633	CDC42,RHOA,RHOBTB2,RHOF,SENP6,SMAD4,SP1,ZEB1
Hepatic Fibrosis / Hepatic Stellate Cell Activation	2	0.0635	#NUM!	CCR7,COL5A3,FN1,HGF,IL1A,IL1R1,IL1RAP,LEPR,MYH11,SMAD2,SMAD4,TGFA
Colorectal Cancer Metastasis Signaling	2	0.0577	0	APC,CDC42,FZD3,GNAI3,GNG11,JAK2,LEF1,MMP19,RHOA,RHOBTB2,RHOF,SMAD2,SMAD4,STAT3,TLR10
Role of Osteoblasts, Osteoclasts and Chondrocytes in Rheumatoid Arthritis	1.91	0.0596	#NUM!	ACP5,ADAM17,APC,BMPR2,FZD3,IL1A,IL1R1,IL1RAP,LEF1,MAP2K6,MAPK14,NAIP,SMAD4
CCR3 Signaling in Eosinophils	1.86	0.0698	1	CCR3,CFL1,GNAI3,GNG11,MAPK14,MYLK,PLA2G4A,PLCB1,RHOA
Cdc42 Signaling	1.86	0.0632	1.414	ACTR3,APC,ATF2,CDC42,CDC42SE1,CFL1,EXOC5,EXOC6,EXOC8,MAPK14,MYLK
Tumor Microenvironment Pathway	1.81	0.0621	3.317	ARG1,CD44,FN1,HGF,JAK2,LEPR,MMP19,OSM,SLC16A1,SLC2A3,STAT3
Thioredoxin Pathway	1.79	0.286	#NUM!	SELENOT,TXN
Sphingomyelin Metabolism	1.79	0.286	#NUM!	SGMS2,SMPD3
Glioma Invasiveness Signaling	1.78	0.0857	0	CD44,CDC42,HMMR,RHOA,RHOBTB2,RHOF
Role of Macrophages, Fibroblasts and Endothelial Cells in Rheumatoid Arthritis	1.74	0.0525	#NUM!	APC,ATF2,FN1,FZD3,IL1A,IL1R1,IL1RAP,JAK2,LEF1,MAP2K6,MAPK14,OSM,PLCB1,RHOA,STAT3,TLR10
Coagulation System	1.73	0.114	1	F12,F5,F8,SERPINA1
Nucleotide Excision Repair Pathway	1.73	0.114	#NUM!	ERCC8,GTF2H5,POLR2E,POLR2K
p38 MAPK Signaling	1.7	0.0696	2.828	ATF2,IL1A,IL1R1,IL1RAP,MAP2K6,MAPK14,MEF2A,PLA2G4A
IL-1 Signaling	1.69	0.0745	2.236	GNAI3,GNG11,IL1A,IL1R1,IL1RAP,MAP2K6,MAPK14
Human Embryonic Stem Cell Pluripotency	1.67	0.0617	#NUM!	APC,BMPR2,FZD3,GNAI3,GNG11,LEF1,NOG,PDPK1,SMAD2,SMAD4
TGF-β Signaling	1.67	0.0737	1.633	BMPR2,CDC42,MAP2K6,MAPK14,RUNX3,SMAD2,SMAD4
RhoGDI Signaling	1.64	0.0566	0	ACTR3,CD44,CDC42,CFL1,EZR,GNAI3,GNG11,MYH11,RHOA,RHOBTB2,RHOF,WASF2
Chemokine Signaling	1.62	0.0789	0.816	CCR3,CFL1,GNAI3,MAPK14,PLCB1,RHOA
Signaling by Rho Family GTPases	1.62	0.053	0	ACTR3,CDC42,CFL1,EZR,GNAI3,GNG11,MAP3K20,MAP3K21,MYLK,RHOA,RHOBTB2,RHOF,SEPTIN6,SEPTIN9
Systemic Lupus Erythematosus In B Cell Signaling Pathway	1.62	0.053	0	CARD11,CD22,CD79B,FCGR2A,GAB1,IGHD,IGHM,IL1A,ISG15,JAK2,OSM,PDPK1,STAT3,TNFSF14
Glioblastoma Multiforme Signaling	1.61	0.0602	-0.378	APC,CDC42,FZD3,LEF1,NF1,PLCB1,PTEN,RHOA,RHOBTB2,RHOF
RhoA Signaling	1.6	0.0667	-0.707	ACTR3,CFL1,EZR,LPAR6,MYLK,RHOA,SEPTIN6,SEPTIN9
Cardiomyocyte Differentiation via BMP Receptors	1.6	0.136	#NUM!	ATF2,BMPR2,SMAD4
NER (Nucleotide Excision Repair, Enhanced Pathway)	1.58	0.0707	0	DNA2,ERCC8,GPS1,GTF2H5,POLR2E,POLR2K,XAB2
RAR Activation	1.57	0.057	#NUM!	CARM1,GTF2H5,JAK2,MAPK14,PDPK1,PTEN,SMAD2,SMAD4,SMARCA4,TNIP1,ZBTB16
Vitamin-C Transport	1.54	0.13	#NUM!	SELENOT,SLC2A3,TXN
Semaphorin Signaling in Neurons	1.54	0.0847	#NUM!	CDC42,CFL1,RHOA,RHOBTB2,RHOF
Pancreatic Adenocarcinoma Signaling	1.53	0.0645	0.447	CDC42,CDKN2B,JAK2,PLD4,SMAD2,SMAD4,STAT3,TGFA
Intrinsic Prothrombin Activation Pathway	1.5	0.0976	1	COL5A3,F12,F5,F8
Phosphatidylglycerol Biosynthesis II (Non-plastidic)	1.49	0.125	#NUM!	AGPAT3,CDS2,PGS1
Molecular Mechanisms of Cancer	1.49	0.046	#NUM!	APC,BMPR2,CDC42,CDKN2B,FZD3,GAB1,GNAI3,GNG11,JAK2,LEF1,MAP2K6,MAPK14,NAIP,NF1,PLCB1,RHOA,RHOBTB2,RHOF,SMAD2,SMAD4
Epithelial Adherens Junction Signaling	1.45	0.0592	#NUM!	ACTR3,APC,BMPR2,CDC42,HGF,LEF1,MYH11,PTEN,RHOA
G Protein Signaling Mediated by Tubby	1.44	0.093	#NUM!	GNAI3,GNG11,JAK2,PLCB1
HIPPO signaling	1.44	0.0714	1	CD44,LATS2,PATJ,SFN,SMAD2,SMAD4
FGF Signaling	1.44	0.0714	2.449	ATF2,GAB1,HGF,MAP2K6,MAPK14,STAT3
Thrombin Signaling	1.42	0.0539	-0.378	CDC42,GATA2,GNAI3,GNG11,MAPK14,MYLK,PDPK1,PLCB1,RHOA,RHOBTB2,RHOF
Regulation of Actin-based Motility by Rho	1.39	0.0642	0.447	ACTR3,CDC42,CFL1,MYLK,RHOA,RHOBTB2,RHOF
MSP-RON Signaling In Cancer Cells Pathway	1.33	0.0588	1.414	ATF2,F12,FLNA,LEF1,SFN,SMAD2,SP1,STAT3
Actin Cytoskeleton Signaling	1.33	0.0506	0.333	ACTR3,APC,ARHGAP24,CDC42,CFL1,EZR,FLNA,FN1,MYH11,MYLK,RHOA,WASF2
Ephrin A Signaling	1.32	0.0851	#NUM!	ADAM10,CDC42,CFL1,RHOA
Systemic Lupus Erythematosus In T Cell Signaling Pathway	1.32	0.0504	0	ATF2,CD44,CDC42,EZR,GNAI3,LEPR,MAP2K6,RHOA,RHOBTB2,RHOF,SP1,STAT3
IPA Canonical Pathway Enrichment for the 35 Genes Significant to Good 90-day mRS Outcome as compared to VRFC
Ingenuity Canonical Pathways	-log(p-value)	Ratio	z-score	Molecules
RhoA Signaling	2.94	0.025	#NUM!	MYL9,MYLK3,PPP1R12B
Docosahexaenoic Acid (DHA) Signaling	2.71	0.0526	#NUM!	ALOX15,BCL2L1
Integrin Signaling	2.29	0.0148	#NUM!	MYL9,MYLK3,PPP1R12B
Protein Citrullination	2.16	0.25	#NUM!	PADI4
Actin Cytoskeleton Signaling	2.11	0.0127	#NUM!	MYL9,MYLK3,PPP1R12B
Tryptophan Degradation to 2-amino-3-carboxymuconate Semialdehyde	1.99	0.167	#NUM!	IDO1
Regulation of Actin-based Motility by Rho	1.82	0.0183	#NUM!	MYL9,PPP1R12B
Embryonic Stem Cell Differentiation into Cardiac Lineages	1.77	0.1	#NUM!	NANOG
NAD biosynthesis II (from tryptophan)	1.73	0.0909	#NUM!	IDO1
Leukotriene Biosynthesis	1.62	0.0714	#NUM!	GSTM4
Cellular Effects of Sildenafil (Viagra)	1.6	0.014	#NUM!	MYL9,PPP1R12B
Semaphorin Neuronal Repulsive Signaling Pathway	1.59	0.0138	#NUM!	MYL9,PPP1R12B
Aryl Hydrocarbon Receptor Signaling	1.58	0.0137	#NUM!	GSTM4,NFIX
PTEN Signaling	1.57	0.0134	#NUM!	BCL2L1,TGFBR3
Epithelial Adherens Junction Signaling	1.55	0.0132	#NUM!	MYL9,TGFBR3
Hepatic Fibrosis Signaling Pathway	1.49	0.00737	#NUM!	MYL9,MYLK3,TGFBR3
Tight Junction Signaling	1.44	0.0115	#NUM!	GOSR1,MYL9
Cdc42 Signaling	1.44	0.0115	#NUM!	MYL9,PPP1R12B
Tryptophan Degradation III (Eukaryotic)	1.39	0.0417	#NUM!	IDO1
Glutathione-mediated Detoxification	1.37	0.04	#NUM!	GSTM4
PI3K/AKT Signaling	1.35	0.0102	#NUM!	BCL2L1,NANOG
Thrombin Signaling	1.32	0.0098	#NUM!	MYL9,PPP1R12B
IL-8 Signaling	1.31	0.00971	#NUM!	BCL2L1,MYL9
IPA Canonical Pathway Enrichment for the 363 Genes Significant to Poor 90-day mRS Outcome vs. Good 90-day mRS Outcome
Ingenuity Canonical Pathways	-log(p-value)	Ratio	-log(B-H p-value)	z-score	Molecules
Type I Diabetes Mellitus Signaling	4.08	0.0759	1.74	0.378	HLA-DQA1,IL1R1,JAK2,MAP2K6,SOCS1,SOCS3,STAT1,TRAV30,TRGC2,TRGV5,TRGV9
Th1 and Th2 Activation Pathway	3.82	0.071	1.74	#NUM!	ACVR1C,HLA-DQA1,IL12RB2,IL2RA,IL4,JAK2,MAP2K6,RUNX3,SOCS1,SOCS3,STAT1
Th1 Pathway	3.81	0.0849	1.74	-1	HLA-DQA1,IL12RB2,IL4,JAK2,MAP2K6,RUNX3,SOCS1,SOCS3,STAT1
T Helper Cell Differentiation	3.74	0.0833	1.74	#NUM!	HLA-DQA1,IL12RB2,IL2RA,IL4,STAT1,TRAV30,TRGC2,TRGV5,TRGV9
SAPK/JNK Signaling	3.42	0.069	1.52	1.134	ATF2,CRK,GNG7,MAP3K2,MAP3K20,SOS2,TRAV30,TRGC2,TRGV5,TRGV9
Interferon Signaling	3.3	0.139	1.48	-0.447	IFI35,ISG15,JAK2,SOCS1,STAT1
Systemic Lupus Erythematosus In T Cell Signaling Pathway	3.22	0.0537	1.46	-1.897	ATF2,CD44,EZR,GNAI3,HLA-DQA1,MAP2K6,PPP3CC,RHOBTB2,SOS2,TRAV30,TRGC2,TRGV5,TRGV9
T Cell Receptor Signaling	3.16	0.0558	1.46	-0.632	ATF2,CTNNB1,HLA-DQA1,IL4,LEF1,MAP2K6,PPP3CC,SOS2,TRAV30,TRGC2,TRGV5,TRGV9
Role of JAK family kinases in IL-6-type Cytokine Signaling	2.97	0.16	1.32	#NUM!	JAK2,SOCS1,SOCS3,STAT1
Role of JAK1 and JAK3 in γc Cytokine Signaling	2.86	0.0909	1.27	#NUM!	IL2RA,IL4,JAK2,SOCS1,SOCS3,STAT1
Neuroinflammation Signaling Pathway	2.83	0.0467	1.27	-0.302	ACVR1C,ATF2,BACE2,CTNNB1,CXCL10,HLA-DQA1,IL1R1,IL4,JAK2,NAIP,PPP3CC,SLC1A3,SLC6A13,STAT1
Th17 Activation Pathway	2.8	0.0678	1.27	0.447	IL12RB2,IL1R1,JAK2,SOCS3,TRAV30,TRGC2,TRGV5,TRGV9
Th2 Pathway	2.66	0.0645	1.17	1.134	ACVR1C,HLA-DQA1,IL12RB2,IL2RA,IL4,JAK2,RUNX3,SOCS3
Role of JAK2 in Hormone-like Cytokine Signaling	2.56	0.125	1.1	#NUM!	JAK2,SOCS1,SOCS3,STAT1
STAT3 Pathway	2.45	0.0597	1.04	1.342	IL12RB2,IL1R1,IL2RA,INSR,JAK2,MAP3K20,SOCS1,SOCS3
Allograft Rejection Signaling	2.44	0.075	1.04	#NUM!	HLA-DQA1,IL4,TRAV30,TRGC2,TRGV5,TRGV9
Autoimmune Thyroid Disease Signaling	2.41	0.0741	1.04	#NUM!	HLA-DQA1,IL4,TRAV30,TRGC2,TRGV5,TRGV9
MSP-RON Signaling In Macrophages Pathway	2.38	0.0642	1.03	0.816	ATF2,HLA-DQA1,JAK2,SOCS1,SOCS3,SOS2,STAT1
ICOS-ICOSL Signaling in T Helper Cells	2.28	0.0559	0.959	-2	HLA-DQA1,IL2RA,PPP3CC,PTEN,TRAV30,TRGC2,TRGV5,TRGV9
NUR77 Signaling in T Lymphocytes	2.23	0.0603	0.932	#NUM!	HLA-DQA1,MAP3K2,PPP3CC,TRAV30,TRGC2,TRGV5,TRGV9
Acute Phase Response Signaling	2.17	0.0497	0.907	1.89	F8,IL1R1,JAK2,MAP2K6,SERPING1,SOCS1,SOCS3,SOS2,TF
Dermatan Sulfate Biosynthesis (Late Stages)	2.17	0.0976	0.907	0	CHST2,CHST7,DSE,HS3ST1
G Protein Signaling Mediated by Tubby	2.09	0.093	0.87	#NUM!	GNAI3,GNG7,INSR,JAK2
Role of NFAT in Regulation of the Immune Response	2.08	0.0452	0.87	0	ATF2,GNAI3,GNG7,HLA-DQA1,PPP3CC,SOS2,TRAV30,TRGC2,TRGV5,TRGV9
Calcium-induced T Lymphocyte Apoptosis	2.07	0.0632	0.87	#NUM!	HLA-DQA1,PPP3CC,TRAV30,TRGC2,TRGV5,TRGV9
Mouse Embryonic Stem Cell Pluripotency	1.95	0.0594	0.793	0.816	CTNNB1,ID2,JAK2,LEF1,NANOG,SOS2
Sertoli Cell-Sertoli Cell Junction Signaling	1.94	0.0457	0.793	#NUM!	ATF2,CTNNB1,F11R,MAP3K2,MAP3K20,PTEN,SPTBN1,TUBB4A,TUBB6
Hematopoiesis from Pluripotent Stem Cells	1.94	0.0685	0.793	#NUM!	IL4,TRAV30,TRGC2,TRGV5,TRGV9
Role of JAK1, JAK2 and TYK2 in Interferon Signaling	1.92	0.115	0.793	#NUM!	JAK2,SOCS1,STAT1
Opioid Signaling Pathway	1.91	0.0407	0.793	0	ATF2,CTNNB1,GNAI3,GNG7,GRK4,LEF1,MAP2K6,PPP3CC,RGS17,RYR1,SOS2
T Cell Exhaustion Signaling Pathway	1.91	0.045	0.793	-1.342	ACVR1C,HLA-DQA1,IL12RB2,JAK2,STAT1,TRAV30,TRGC2,TRGV5,TRGV9
Prostate Cancer Signaling	1.82	0.0556	0.719	#NUM!	ATF2,CTNNB1,LEF1,PTEN,RBL1,SOS2
JAK/STAT Signaling	1.76	0.0617	0.71	0.447	JAK2,SOCS1,SOCS3,SOS2,STAT1
Dermatan Sulfate Biosynthesis	1.75	0.0741	0.71	0	CHST2,CHST7,DSE,HS3ST1
CDC42 Signaling	1.74	0.0449	0.71	#NUM!	ATF2,CLIP1,EXOC6,HLA-DQA1,TRAV30,TRGC2,TRGV5,TRGV9
Cardiac Hypertrophy Signaling (Enhanced)	1.74	0.0325	0.71	0.728	ACVR1C,ATF2,CTNNB1,EDNRB,GNAI3,GNG7,IL12RB2,IL1R1,IL2RA,IL4,JAK2,MAP2K6,MAP3K2,MAP3K20,PPP3CC,PTEN,RYR1
Communication between Innate and Adaptive Immune Cells	1.73	0.0483	0.71	#NUM!	CCR7,CXCL10,IL4,TRAV30,TRGC2,TRGV5,TRGV9
Dendritic Cell Maturation	1.73	0.0421	0.71	-0.447	ATF2,CCR7,HLA-DQA1,JAK2,STAT1,TRAV30,TRGC2,TRGV5,TRGV9
Graft-versus-Host Disease Signaling	1.72	0.0602	0.71	#NUM!	HLA-DQA1,TRAV30,TRGC2,TRGV5,TRGV9
Prolactin Signaling	1.68	0.0588	0.701	0.447	JAK2,SOCS1,SOCS3,SOS2,STAT1
OX40 Signaling Pathway	1.68	0.0588	0.701	#NUM!	HLA-DQA1,TRAV30,TRGC2,TRGV5,TRGV9
IL-4 Signaling	1.68	0.0588	0.701	#NUM!	HLA-DQA1,IL4,JAK2,SOCS1,SOS2
TEC Kinase Signaling	1.66	0.0409	0.693	#NUM!	GNAI3,GNG7,JAK2,RHOBTB2,STAT1,TRAV30,TRGC2,TRGV5,TRGV9
Lipid Antigen Presentation by CD1	1.63	0.0678	0.676	#NUM!	TRAV30,TRGC2,TRGV5,TRGV9
Endometrial Cancer Signaling	1.63	0.0678	0.676	#NUM!	CTNNB1,LEF1,PTEN,SOS2
IL-15 Production	1.61	0.05	0.674	0.816	CLK4,FLT3LG,INSR,JAK2,MAP2K6,STAT1
PKCθ Signaling in T Lymphocytes	1.57	0.0417	0.638	-0.447	HLA-DQA1,MAP3K2,PPP3CC,SOS2,TRAV30,TRGC2,TRGV5,TRGV9
Altered T Cell and B Cell Signaling in Rheumatoid Arthritis	1.55	0.0484	0.631	#NUM!	HLA-DQA1,IL4,TRAV30,TRGC2,TRGV5,TRGV9
PI3K/AKT Signaling	1.52	0.0408	0.614	1	CTNNB1,IL12RB2,IL1R1,IL2RA,JAK2,NANOG,PTEN,SOS2
Remodeling of Epithelial Adherens Junctions	1.51	0.0625	0.614	#NUM!	CLIP1,CTNNB1,TUBB4A,TUBB6
IL-6 Signaling	1.51	0.0472	0.614	1.633	IL1R1,JAK2,MAP2K6,SOCS1,SOCS3,SOS2
PD-1, PD-L1 cancer immunotherapy pathway	1.48	0.0521	0.595	1	HLA-DQA1,IL2RA,IL4,JAK2,PTEN
Cytotoxic T Lymphocyte-mediated Apoptosis of Target Cells	1.43	0.0588	0.55	#NUM!	TRAV30,TRGC2,TRGV5,TRGV9
GM-CSF Signaling	1.41	0.058	0.538	#NUM!	JAK2,PPP3CC,SOS2,STAT1
Insulin Receptor Signaling	1.4	0.0444	0.536	0.816	CRK,INSR,JAK2,PTEN,SOCS3,SOS2
Antiproliferative Role of TOB in T Cell Signaling	1.39	0.0571	0.535	#NUM!	TRAV30,TRGC2,TRGV5,TRGV9
Growth Hormone Signaling	1.37	0.0563	0.524	0	JAK2,SOCS1,SOCS3,STAT1
NF-κB Signaling	1.36	0.0379	0.524	1.342	IL1R1,INSR,MAP2K6,TNIP1,TRAV30,TRGC2,TRGV5,TRGV9
Chondroitin Sulfate Biosynthesis (Late Stages)	1.35	0.0698	0.514	#NUM!	CHST2,CHST7,HS3ST1
CCR5 Signaling in Macrophages	1.32	0.0426	0.498	#NUM!	GNAI3,GNG7,TRAV30,TRGC2,TRGV5,TRGV9
Endocannabinoid Cancer Inhibition Pathway	1.31	0.0423	0.493	0.447	ATF2,CTNNB1,GNAI3,GPR55,LEF1,MAP2K6
IPA Canonical Pathway Enrichment for the 147 genes associated with 90-day NIHSS Outcome
Ingenuity Canonical Pathways	-log(p-value)	Ratio	z-score	Molecules
Glutamine Degradation I	1.82	0.5	#NUM!	GLS2
Protein Citrullination	1.52	0.25	#NUM!	PADI3
Acute Myeloid Leukemia Signaling	1.51	0.0337	#NUM!	PIM2,SOS2,TCF7
Table S2D. IPA Canonical Pathway Enrichment (P<0.05) for genes consistently differentially expressed between poor 90-day mRS outcome and controls over three time points
#NUM! represents pathway where an activity pattern prediction could not be calculated
Ingenuity Canonical Pathways	-log(p-value)	Ratio	z-score	Molecules
Role of JAK family kinases in IL-6-type Cytokine Signaling	3.9	0.12	#NUM!	JAK2,MAPK14,OSM
Dendritic Cell Maturation	3.68	0.0276	0.816	CCR7,COL5A3,FCGR2A,IL1A,JAK2,MAPK14
IL-10 Signaling	2.54	0.0417	#NUM!	FCGR2A,IL1A,MAPK14
HMGB1 Signaling	2.47	0.0255	1	IL1A,MAPK14,OSM,RHOF
IL-17 Signaling	2.36	0.0238	2	IL1A,JAK2,MAPK14,OSM
Pyroptosis Signaling Pathway	2.34	0.0353	#NUM!	IL1A,MAPK14,NAIP
Acute Phase Response Signaling	2.25	0.0221	2	IL1A,JAK2,MAPK14,OSM
Natural Killer Cell Signaling	2.18	0.0212	2	COL5A3,FCGR2A,JAK2,MAPK14
Pulmonary Fibrosis Idiopathic Signaling Pathway	2.08	0.0157	-0.447	COL5A3,JAK2,LATS2,MAPK14,MMP19
Cholecystokinin/Gastrin-mediated Signaling	1.98	0.0261	#NUM!	IL1A,MAPK14,RHOF
S-adenosyl-L-methionine Biosynthesis	1.93	0.333	#NUM!	MAT2B
Oncostatin M Signaling	1.92	0.0476	#NUM!	JAK2,OSM
Wound Healing Signaling Pathway	1.87	0.0172	1	COL5A3,IL1A,JAK2,OSM
IL-6 Signaling	1.86	0.0236	#NUM!	IL1A,JAK2,MAPK14
iNOS Signaling	1.85	0.0435	#NUM!	JAK2,MAPK14
STAT3 Pathway	1.8	0.0224	#NUM!	IL1A,JAK2,MAPK14
Hepatic Fibrosis Signaling Pathway	1.65	0.0122	0.447	COL5A3,IL1A,JAK2,MAPK14,RHOF
Systemic Lupus Erythematosus In B Cell Signaling Pathway	1.57	0.0138	1	FCGR2A,IL1A,JAK2,OSM
Glycogen Biosynthesis II (from UDP-D-Glucose)	1.57	0.143	#NUM!	GYG1
Erythropoietin Signaling Pathway	1.56	0.0181	#NUM!	IL1A,JAK2,OSM
IL-17A Signaling in Airway Cells	1.54	0.0299	#NUM!	JAK2,MAPK14
Granulocyte Adhesion and Diapedesis	1.54	0.0178	#NUM!	CCR7,IL1A,MMP19
Tumor Microenvironment Pathway	1.49	0.0169	#NUM!	JAK2,MMP19,OSM
Role of Macrophages, Fibroblasts and Endothelial Cells in Rheumatoid Arthritis	1.48	0.013	#NUM!	IL1A,JAK2,MAPK14,OSM
Toll-like Receptor Signaling	1.44	0.0263	#NUM!	IL1A,MAPK14
Regulation Of The Epithelial Mesenchymal Transition By Growth Factors Pathway	1.43	0.0161	#NUM!	JAK2,LATS2,MAPK14
Production of Nitric Oxide and Reactive Oxygen Species in Macrophages	1.42	0.016	#NUM!	JAK2,MAPK14,RHOF
Hepatic Fibrosis / Hepatic Stellate Cell Activation	1.42	0.0159	#NUM!	CCR7,COL5A3,IL1A
Agranulocyte Adhesion and Diapedesis	1.4	0.0157	#NUM!	CCR7,IL1A,MMP19
RAR Activation	1.38	0.0154	#NUM!	JAK2,MAPK14,TNIP1
BMP signaling pathway	1.36	0.0238	#NUM!	MAPK14,NOG
Table S2E. IPA Canonical Pathway Enrichment (P<0.05) for genes consistently differentially expressed between good 90-day mRS outcome and controls over three time points
#NUM! represents pathway where an activity pattern prediction could not be calculated
Ingenuity Canonical Pathways	-log(p-value)	Ratio	z-score	Molecules
IL-8 Signaling	2.36	0.00976	#NUM!	BCL2L1,MYL9
Docosahexaenoic Acid (DHA) Signaling	1.73	0.0263	#NUM!	BCL2L1
MYC Mediated Apoptosis Signaling	1.61	0.02	#NUM!	BCL2L1
Lymphotoxin β Receptor Signaling	1.58	0.0185	#NUM!	BCL2L1
CD27 Signaling in Lymphocytes	1.57	0.0182	#NUM!	BCL2L1
Induction of Apoptosis by HIV1	1.51	0.0159	#NUM!	BCL2L1
GM-CSF Signaling	1.47	0.0145	#NUM!	BCL2L1
JAK/STAT Signaling	1.4	0.0123	#NUM!	BCL2L1
PEDF Signaling	1.39	0.012	#NUM!	BCL2L1
OX40 Signaling Pathway	1.38	0.0118	#NUM!	BCL2L1
Small Cell Lung Cancer Signaling	1.34	0.0106	#NUM!	BCL2L1
UVA-Induced MAPK Signaling	1.33	0.0104	#NUM!	BCL2L1
VEGF Signaling	1.33	0.0104	#NUM!	BCL2L1
PD-1, PD-L1 cancer immunotherapy pathway	1.33	0.0104	#NUM!	BCL2L1
p53 Signaling	1.32	0.0102	#NUM!	BCL2L1
Apelin Cardiomyocyte Signaling Pathway	1.32	0.0102	#NUM!	MYL9
Apoptosis Signaling	1.31	0.0099	#NUM!	BCL2L1
Table S2F. IPA Canonical Pathway Enrichment (P<0.05) for genes consistently differentially expressed between poor vs. good 90-day mRS outcome over three time points
#NUM! represents pathway where an activity pattern prediction could not be calculated
Ingenuity Canonical Pathways	-log(p-value)	Ratio	z-score	Molecules
Allograft Rejection Signaling	3.53	0.037	#NUM!	HLA-DQA1,TRGC2,TRGV9
Autoimmune Thyroid Disease Signaling	3.52	0.0366	#NUM!	HLA-DQA1,TRGC2,TRGV9
Graft-versus-Host Disease Signaling	3.5	0.0361	#NUM!	HLA-DQA1,TRGC2,TRGV9
OX40 Signaling Pathway	3.47	0.0353	#NUM!	HLA-DQA1,TRGC2,TRGV9
Calcium-induced T Lymphocyte Apoptosis	3.33	0.0316	#NUM!	HLA-DQA1,TRGC2,TRGV9
T Helper Cell Differentiation	3.17	0.0278	#NUM!	HLA-DQA1,TRGC2,TRGV9
NUR77 Signaling in T Lymphocytes	3.08	0.0259	#NUM!	HLA-DQA1,TRGC2,TRGV9
Altered T Cell and B Cell Signaling in Rheumatoid Arthritis	3	0.0242	#NUM!	HLA-DQA1,TRGC2,TRGV9
ICOS-ICOSL Signaling in T Helper Cells	2.82	0.021	#NUM!	HLA-DQA1,TRGC2,TRGV9
Type I Diabetes Mellitus Signaling	2.8	0.0207	#NUM!	HLA-DQA1,TRGC2,TRGV9
CD28 Signaling in T Helper Cells	2.73	0.0196	#NUM!	HLA-DQA1,TRGC2,TRGV9
CDC42 Signaling	2.55	0.0169	#NUM!	HLA-DQA1,TRGC2,TRGV9
PKCθ Signaling in T Lymphocytes	2.45	0.0156	#NUM!	HLA-DQA1,TRGC2,TRGV9
T Cell Exhaustion Signaling Pathway	2.4	0.015	#NUM!	HLA-DQA1,TRGC2,TRGV9
Lipid Antigen Presentation by CD1	2.39	0.0339	#NUM!	TRGC2,TRGV9
T Cell Receptor Signaling	2.31	0.014	#NUM!	HLA-DQA1,TRGC2,TRGV9
Dendritic Cell Maturation	2.3	0.0138	#NUM!	HLA-DQA1,TRGC2,TRGV9
Role of NFAT in Regulation of the Immune Response	2.28	0.0136	#NUM!	HLA-DQA1,TRGC2,TRGV9
Cytotoxic T Lymphocyte-mediated Apoptosis of Target Cells	2.27	0.0294	#NUM!	TRGC2,TRGV9
Antiproliferative Role of TOB in T Cell Signaling	2.25	0.0286	#NUM!	TRGC2,TRGV9
Hematopoiesis from Pluripotent Stem Cells	2.2	0.027	#NUM!	TRGC2,TRGV9
Systemic Lupus Erythematosus In T Cell Signaling Pathway	2.16	0.0123	#NUM!	HLA-DQA1,TRGC2,TRGV9
Th17 Activation Pathway	1.82	0.0169	#NUM!	TRGC2,TRGV9
CTLA4 Signaling in Cytotoxic T Lymphocytes	1.79	0.0164	#NUM!	TRGC2,TRGV9
FAK Signaling	1.7	0.0061	-2	CELSR3,GPRC5B,TRGC2,TRGV9
CCR5 Signaling in Macrophages	1.67	0.0142	#NUM!	TRGC2,TRGV9
Communication between Innate and Adaptive Immune Cells	1.65	0.0138	#NUM!	TRGC2,TRGV9
SAPK/JNK Signaling	1.65	0.0138	#NUM!	TRGC2,TRGV9
NF-κB Signaling	1.35	0.00948	#NUM!	TRGC2,TRGV9
TEC Kinase Signaling	1.32	0.00909	#NUM!	TRGC2,TRGV9
Table S2G. IPA Canonical Pathway Enrichment (P<0.05) for genes consistently associated with 90-day NIHSS outcome over three time points
#NUM! represents pathway where an activity pattern prediction could not be calculated
Ingenuity Canonical Pathways	-log(p-value)	Ratio	z-score	Molecules
T Cell Exhaustion Signaling Pathway	2.61	0.01	#NUM!	TCF7,TRAV17
T Cell Receptor Signaling	2.55	0.0093	#NUM!	TCF7,TRAV17
Lipid Antigen Presentation by CD1	1.64	0.0169	#NUM!	TRAV17
FAK Signaling	1.61	0.00305	#NUM!	TCF7,TRAV17
Cytotoxic T Lymphocyte-mediated Apoptosis of Target Cells	1.58	0.0147	#NUM!	TRAV17
Basal Cell Carcinoma Signaling	1.58	0.0145	#NUM!	TCF7
Antiproliferative Role of TOB in T Cell Signaling	1.57	0.0143	#NUM!	TRAV17
Role of WNT/GSK-3β Signaling in the Pathogenesis of Influenza	1.55	0.0137	#NUM!	TCF7
Hematopoiesis from Pluripotent Stem Cells	1.55	0.0135	#NUM!	TRAV17
Thyroid Cancer Signaling	1.54	0.0132	#NUM!	TCF7
BEX2 Signaling Pathway	1.52	0.0127	#NUM!	TCF7
Allograft Rejection Signaling	1.51	0.0123	#NUM!	TRAV17
Autoimmune Thyroid Disease Signaling	1.5	0.0122	#NUM!	TRAV17
Graft-versus-Host Disease Signaling	1.5	0.012	#NUM!	TRAV17
PEDF Signaling	1.5	0.012	#NUM!	TCF7
Regulation Of The Epithelial Mesenchymal Transition In Development Pathway	1.5	0.012	#NUM!	TCF7
Prolactin Signaling	1.49	0.0118	#NUM!	TCF7
OX40 Signaling Pathway	1.49	0.0118	#NUM!	TRAV17
Acute Myeloid Leukemia Signaling	1.47	0.0112	#NUM!	TCF7
Calcium-induced T Lymphocyte Apoptosis	1.44	0.0105	#NUM!	TRAV17
Mouse Embryonic Stem Cell Pluripotency	1.41	0.0099	#NUM!	TCF7
T Helper Cell Differentiation	1.39	0.00926	#NUM!	TRAV17
NUR77 Signaling in T Lymphocytes	1.36	0.00862	#NUM!	TRAV17
Th17 Activation Pathway	1.35	0.00847	#NUM!	TRAV17
CTLA4 Signaling in Cytotoxic T Lymphocytes	1.33	0.0082	#NUM!	TRAV17
Altered T Cell and B Cell Signaling in Rheumatoid Arthritis	1.33	0.00806	#NUM!	TRAV17
Regulation of IL-2 Expression in Activated and Anergic T Lymphocytes	1.32	0.008	#NUM!	TRAV17
Adipogenesis pathway	1.31	0.00775	#NUM!	TCF7

## Sheet: ST3. DAVID GO Analyses
Table S3A. DAVID Gene Ontology Enrichment (FDR p<0.05) for the 467 Genes (at ≤3 hours) Significant to Poor 90-day Outcome as compared to VRFC
Category	Term	Count	%	P-value	Genes	List Total	Pop Hits	Pop Total	Fold Enrichment	Bonferroni	Benjamini	FDR
GOTERM_BP_DIRECT	GO:0050853~B cell receptor signaling pathway	12	2.4948	3.69589e-08	IGHG3, IGHM, ZAP70, IGHG1, PTPRC, LCK, CD19, IGHV3-23, IGHD, IGHA1, IGHA2, LIME1	392	54	16792	9.51927	7.74629e-05	7.74659e-05	7.74289e-05
GOTERM_BP_DIRECT	GO:0006911~phagocytosis, engulfment	8	1.6632	1.34686e-05	ABCA1, IGHG3, IGHM, IGHG1, IGHV3-23, IGHD, IGHA1, IGHA2	392	35	16792	9.79125	0.0278357	0.0141151	0.0141084
GOTERM_BP_DIRECT	GO:0050871~positive regulation of B cell activation	7	1.4553	2.37914e-05	IGHG3, IGHM, IGHG1, IGHV3-23, IGHD, IGHA1, IGHA2	392	26	16792	11.533	0.0486444	0.0166222	0.0166143
GOTERM_BP_DIRECT	GO:0006910~phagocytosis, recognition	7	1.4553	3.74274e-05	IGHG3, IGHM, IGHG1, IGHV3-23, IGHD, IGHA1, IGHA2	392	28	16792	10.7092	0.0754511	0.019612	0.0196026
GOTERM_MF_DIRECT	GO:0034987~immunoglobulin receptor binding	7	1.4553	2.27659e-05	IGHG3, IGHM, IGHG1, IGHV3-23, IGHD, IGHA1, IGHA2	391	26	16881	11.6237	0.0148236	0.0149344	0.0149344
GOTERM_CC_DIRECT	GO:0009897~external side of plasma membrane	17	3.5343	2.20893e-05	ABCA1, CD74, IGHM, B4GALT1, IGHV3-23, ANTXR2, IGHG3, IGHG1, PTPRC, CD19, KIT, IGHD, CD27, CCR7, IGHA1, IGHA2, ABCG1	404	213	18224	3.60024	0.00859981	0.0086369	0.00857063
Table S3B. DAVID Gene Ontology Enrichment (FDR p<0.05) for the 571 Genes (at 24 hours) Significant to Poor 90-day Outcome as compared to VRFC
Category	Term	Count	%	PValue	Genes	List Total	Pop Hits	Pop Total	Fold Enrichment	Bonferroni	Benjamini	FDR
GOTERM_BP_DIRECT	GO:0050853~B cell receptor signaling pathway	10	1.70648	1.50523e-05	IGHG3, CD79B, IGHM, ZAP70, IGHG1, IGHV3-23, IGHD, IGHA1, IGHA2, LIME1	464	54	16792	6.70179	0.0359599	0.0366221	0.036592
GOTERM_CC_DIRECT	GO:0016020~membrane	92	15.6997	1.62732e-05	CNTNAP2, DOCK4, PIGN, DOCK8, CLTA, IL5RA, IL1RAP, SLC7A11, SLC8A1, HS2ST1, SPRED2, AKAP13, CYSLTR1, PAPOLG, CFL1, LEPR, OLR1, JAK2, GYG1, DDX17, CAST, ACTR3, EXOC8, CD300A, PDPK1, CHPF2, IL1R1, HGF, ELMOD2, FLT3LG, ADAM10, ATP11B, RC3H2, F5, ADAM17, LMBRD2, ASPH, MFNG, TLR10, EVL, EZR, MCTP2, OSBP2, RGS17, COPA, PSMD12, CALCRL, GYPC, NUFIP2, DDX24, MOSPD2, GNAI3, SLC1A3, HMMR, AGPAT3, GIGYF2, FXR…	491	2200	18224	1.55213	0.00677917	0.0068022	0.00673711
GOTERM_CC_DIRECT	GO:0005783~endoplasmic reticulum	42	7.16724	0.0001269	LRPAP1, SERPINA1, CALCRL, MCTP1, MGST1, ATP2A3, TOR1AIP2, TMTC2, MLC1, PLD4, ZDHHC2, HSPA13, PHTF1, AGPAT3, PGS1, EXTL2, SPAST, GPER1, CREG2, DSE, TMED2, DNAJB9, UBXN4, EDEM3, SMIM14, CAST, TMEM30A, TMC8, ATP11B, ANK3, TMC6, SRPK1, VMP1, SPCS3, HAX1, P4HA1, ASPH, FAM20A, MCTP2, CNIH4, SLC26A6, CPEB4	491	828	18224	1.8827	0.0516652	0.0265222	0.0262684
GOTERM_CC_DIRECT	GO:0005911~cell-cell junction	15	2.55973	0.000235204	ACTR3, BMPR2, CADM1, MLC1, PTPRJ, LIN7A, F11R, AQP3, CDC42, ZAP70, ADAM17, OCLN, VANGL2, FSCN1, FLNA	491	172	18224	3.23687	0.0936475	0.0313565	0.0310564
GOTERM_CC_DIRECT	GO:0000139~Golgi membrane	32	5.46075	0.000337581	RAB1A, COPA, SERPINA1, NUMA1, GIMAP1, TGFA, AGPAT3, HS2ST1, SMPD3, CDC42, PPP6C, C1GALT1C1, FUT8, MAN2A1, GPER1, DSE, AP1S2, TMED2, CHST13, GBP1, GBP4, CD74, GALNT4, CHPF2, AP3D1, ADAM10, PJA2, F5, F8, RFWD2, B3GNT5, POC1B-GALNT4	491	591	18224	2.00967	0.131626	0.0313565	0.0310564
GOTERM_CC_DIRECT	GO:0016323~basolateral plasma membrane	15	2.55973	0.000375078	HPGD, CADM1, ATP2B4, MLC1, TGFA, LIN7A, ANK3, ATP2B1, AQP3, VANGL2, LEPR, ADAM9, EZR, SLC26A6, NAIP	491	180	18224	3.09301	0.145135	0.0313565	0.0310564
GOTERM_MF_DIRECT	GO:0034987~immunoglobulin receptor binding	8	1.36519	5.67974e-06	IGHG3, IGHM, IGHG1, CLEC4D, IGHV3-23, IGHD, IGHA1, IGHA2	478	26	16881	10.8664	0.00401319	0.00402125	0.00402125

## Sheet: ST4. Hub Genes
	Table S4. Hub Genes in Outcome-associated co-expression modules at 5h and 24h from stroke onset
	A. 5h from Stroke Onset
5hDarkOrange	ALG5, C14orf166, CCT4, CD52, EIF3M, EMG1, GLO1, GPN1, MDH1, MRPL15, NDUFAF4, NIT2, PCNA, SNRPD2, SNRPF
5hLightYellow	ABHD12B, ABHD17B, ABHD5, ACOXL, AGO2, AHCTF1, AKAP13, AKNA, ALOX15B, AMACR, ANP32A, APC, ARID4B, ARL11, ARMC12, ARPC5, ASB7, ASCC1, ATG16L2, ATP11A-AS1, ATXN7, AVIL, BAGE2, BBIP1, BCL6, BIN3-IT1, BRD3, BRD8, BTN2A1, C11orf95, C1orf226, C3orf62, CABP7, CALCOCO2, CARS2, CBX4, CD44, CD53, CDC42-IT1, CDC42SE1, CDC5L, CDK19, CDS2, CFLAR, CFLAR-AS1, CLASP1, CLIP1, CLMP, CNTNAP3P2, COA1, COTL1, CREBRF, …
5hCyan	ABHD5, ACOX1, ADAM19, ALOX5AP, ANKS1A, CELF2, CHST15, DENND3, EPOR, FGD4, FKBP5, FRAT1, HAL, IL17RA, ITPRIP, JDP2, KLHL21, LRP10, LTB4R, MAP4K4, MCL1, MEGF9, MTMR3, MXD1, N4BP1, PACSIN2, RALGAPA2, SLC9A8, SNN, SNX27, TBXAS1, TLR2
5hLightCyan	ALPK1, ATP6V1C1, CSRNP1, CYSTM1, DNAH17, FRAT2, GMPR2, HRH2, IFNAR1, KIF1B, LIMK2, LIN7A, MCEMP1, MTHFS, NLRC4, PGS1, PLD1, PTPRJ, SERPINB1, SLC30A6, TMED8, TRIM25, ZNF438
5hDarkRed	ARAP1, B9D2, C10orf54, C6orf89, CACUL1, CDA, DHTKD1, DYSF, ITPRIP, LRP10, MAST3, MYO1F, NFAM1, PFKFB4, PLEKHM1, PLPPR2, PTAFR, REPS2, RNASEL, RPS6KA1, SENCR, SLC43A2, TLE3, TP53I11, WAS
5hGreenYellow	ACVR2A, AKAP1, ALG9, ARL10, CDC23, COQ10A, DDX1, DGKE, FAM98A, GMPS, GNPNAT1, INPP4B, IPO7, KMT2A, LOC101060521, MDN1, METTL23, MPHOSPH10, MRPS35, MRS2, MYO9A, ORC5, PPP3CC, RBL1, RHOH, RRP1B, SEPHS1, SET, SLAMF1, SMAD3, SYNCRIP, TBC1D24, TRA2B, TTC19, TTC39C, WDR89, ZNF121, ZNF286A, ZNHIT6
5hLightGreen	ANAPC1, ANKS6, C3orf18, CCAR1, CD6, CLUHP3, ELK4, FAHD2A, FASTKD2, IL21R, ITFG2, KCTD7, LPIN1, MCPH1, MRPS30, NFATC2, NFX1, NIPAL3, SETD6, SLC41A1, UTP20, YME1L1, ZNF286A
5hRed	C12orf75, CD247, CLCF1, DDX3Y, EIF1AY, ELP2, FAR2P2, GPALPP1, GPR22, GZMA, GZMH, HEATR9, IKZF3, ITPRIPL1, JAKMIP1, KIAA1671, KLRC4-KLRK1, KLRG1, LOC100132319, LOC100505501, LOC102724985, LOC105373495, LOC153682, MAF, PDCD5, PIK3R3, PLA2G16, PRKY, PRR5L, PSMB2, PTGDR, PTPN4, PYHIN1, RMDN3, RPS4Y1, SAMD3, SLAMF6, STAT4, TBX21, TGFBR3, TIGIT, TTTY10, TTTY14, TTTY15, TULP4, TXLNGY, USP9Y, UTY, YME1L1…
	B. 24h from Stroke Onset
24hYellow	AGO4, AGTPBP1, ANTXR2, ARHGAP26, ATP11B, AZIN1, BCL6, C16orf72, CD58, CFLAR, CLEC4D, CMTM6, CNIH4, CPD, CPEB4, CR1, DNAJC3, DNAJC3-AS1, DPY19L3, ENTPD1, EXOC6, FAM126B, FAM200B, FCAR, FNIP1, FYB, GAB1, GNAQ, GNG10, GPR160, GPR27, HDAC4, HIPK3, HSDL2, IRAK3, KBTBD7, KCNE3, KIDINS220, KLF7, LAMTOR5, LATS2, LIN7A, LINC01094, LOC100129550, LOC105372881, LOC285147, LOC645513, LRRN1, MAN1A1, MAP3K2, MA…
24hGreenYellow	AGFG2, AMIGO1, ANAPC1, BCL9L, BZRAP1-AS1, CCDC84, CD2, CD6, ENO2, FAM102A, HKR1, HN1L, IL24, LAT, LOC101243545, METTL16, MLLT3, MLLT6, MSTO1, NFATC2, NOL9, OGFOD1, P2RY10, PIK3C2B, PLCG1, PPP1R16B, QRICH1, RASA3, RBBP7, RHOH, RPS19, RSAD1, SARM1, SFXN2, SGK223, SIT1, SKAP1, SLC41A1, SMYD5, STMN3, TRAC, ZNF783
24hPink	AATBC, ADAMTS5, AIFM3, ALDH2, ANAPC15, BLVRA, C10orf11, CATSPER1, CCDC149, CD14, CD33, CD86, CSF1R, CST3, DIAPH2, DLG4, DUSP3, DYM, ECRP, EMILIN2, FAM129B, FBP1, FCN1, FXYD6, FZD2, GNA15, GPBAR1, GSTO1, HMOX1, IQSEC2, ITPRIPL2, KCNK6, KCTD12, LILRB4, LOC105372824, MARVELD1, MS4A6A, NAGA, OAF, PECAM1, PLXND1, PVR, RAB34, RASSF4, RPS6KA4, SAT2, SLC27A1, SLC37A2, SLC46A2, SNX21, SOX4, SPR, STAB1, TN…
24hOrange	CLEC7A, DDIT3, FAM223A, HEBP2, HIST1H4E, LINC-PINT, LINC00282, LOC101927974, NF1, SPIDR, TOR1AIP2, ZNF487

## Sheet: ST5. IPA Pathways For Modules
Table S5A. IPA Canonical Pathway Enrichment (p<0.05) for outcome-significant WGCNA modules using gene expression at ≤3 hours from IS onset
#NUM! represents pathway where an activity pattern prediction could not be calculated
3hDarkGrey Significant to NIHSS at 90day
Ingenuity Canonical Pathways	-log(p-value)	Ratio	z-score	Molecules
Oxidative Phosphorylation	3.82	0.0714	-2.646	ATP5MC3,ATP5PO,NDUFA8,NDUFS5,NDUFS6,UQCR11,UQCRFS1
Mitochondrial Dysfunction	3.26	0.0506	#NUM!	ATP5MC3,ATP5PO,NDUFA8,NDUFS5,NDUFS6,RHOT2,UQCR11,UQCRFS1
Insulin Secretion Signaling Pathway	2.43	0.0345	-2.828	ATF4,CACNG6,EIF2B3,EIF4A1,PIK3R6,SEC61B,SEC61G,SPCS1,SSR2
Lanosterol Biosynthesis	1.93	1	#NUM!	LSS
L-glutamine Biosynthesis II (tRNA-dependent)	1.63	0.5	#NUM!	GATB
Cardiolipin Biosynthesis II	1.63	0.5	#NUM!	PTPMT1
Formaldehyde Oxidation II (Glutathione-dependent)	1.63	0.5	#NUM!	ESD
Pyrimidine Deoxyribonucleotides De Novo Biosynthesis I	1.57	0.0909	#NUM!	DTYMK,NME2
EIF2 Signaling	1.5	0.0297	-1	ATF4,EIF2B3,EIF4A1,PIK3R6,RPL18A,RPS5
Role of p14/p19ARF in Tumor Suppression	1.37	0.0714	#NUM!	PIK3R6,SENP3
3hDarkGrey Significant to mRS at 90day
Ingenuity Canonical Pathways	-log(p-value)	Ratio	z-score	Molecules
Oxidative Phosphorylation	3.82	0.0714	-2.646	ATP5MC3,ATP5PO,NDUFA8,NDUFS5,NDUFS6,UQCR11,UQCRFS1
Mitochondrial Dysfunction	3.26	0.0506	#NUM!	ATP5MC3,ATP5PO,NDUFA8,NDUFS5,NDUFS6,RHOT2,UQCR11,UQCRFS1
Insulin Secretion Signaling Pathway	2.43	0.0345	-2.828	ATF4,CACNG6,EIF2B3,EIF4A1,PIK3R6,SEC61B,SEC61G,SPCS1,SSR2
Lanosterol Biosynthesis	1.93	1	#NUM!	LSS
L-glutamine Biosynthesis II (tRNA-dependent)	1.63	0.5	#NUM!	GATB
Cardiolipin Biosynthesis II	1.63	0.5	#NUM!	PTPMT1
Formaldehyde Oxidation II (Glutathione-dependent)	1.63	0.5	#NUM!	ESD
Pyrimidine Deoxyribonucleotides De Novo Biosynthesis I	1.57	0.0909	#NUM!	DTYMK,NME2
EIF2 Signaling	1.5	0.0297	-1	ATF4,EIF2B3,EIF4A1,PIK3R6,RPL18A,RPS5
Role of p14/p19ARF in Tumor Suppression	1.37	0.0714	#NUM!	PIK3R6,SENP3
3hGreen Significant to NIHSS at 90day
Ingenuity Canonical Pathways	-log(p-value)	Ratio	z-score	Molecules
Senescence Pathway	3.31	0.137	-1.808	ACVR2B,ASXL1,CACNA1D,CACNA2D4,CACNB2,CAMK4,CAPN2,CCNB1,CDC16,CDK6,CHEK1,EP400,ETS1,IL1A,MAP2K5,NFAT5,NFATC2,PDHA1,PDK1,PDK3,PDK4,PIK3C2B,PIK3R1,PPM1L,PPP2R5C,PPP2R5E,PTEN,RAD50,RAP1A,RAP2B,RBL1,RPS6KA5,RRAS2,SMAD4,SMAD5,SMAD7,TGFB3,TGFBR3,TRAF6,VHL
HIPPO signaling	3.06	0.19	1	AJUBA,CSNK1E,DLG1,DLG3,PATJ,PPM1L,PPP2R5C,PPP2R5E,RASSF6,SKP1,SMAD4,SMAD5,STK4,YWHAG,YWHAQ,YWHAZ
Systemic Lupus Erythematosus In T Cell Signaling Pathway	2.9	0.139	-1.177	CAMK4,CASP1,CASP10,CASP2,CD80,CDC42,CREM,FAS,HLA-DPA1,HLA-DRA,LEPR,MAP2K5,NFATC2,PDK1,PIK3C2B,PIK3R1,PPM1L,PPP2R5C,PPP2R5E,RAP1A,RAP2B,RDX,RHOT1,ROCK2,RORC,RRAS2,SOS1,TRAV13-2,TRAV22,TRAV24,TRAV36DV7,TRAV5,TRAV8-3
T Cell Receptor Signaling	2.56	0.137	0	BCL10,CAMK4,CD80,CTLA4,CTNNB1,DUSP6,HLA-DPA1,HLA-DRA,ITGB1,LCP2,MALT1,NFAT5,NFATC2,PAG1,PDK1,PIK3C2B,PIK3R1,RAP1A,RAP2B,RRAS2,SOS1,TCF4,TNF,TRAV13-2,TRAV22,TRAV24,TRAV36DV7,TRAV5,TRAV8-3
ERK5 Signaling	2.49	0.186	0.277	ELK4,GAB1,IL6ST,MAP2K5,MEF2C,RAP1A,RAP2B,RPS6KA3,RPS6KA5,RRAS2,YWHAG,YWHAQ,YWHAZ
CD28 Signaling in T Helper Cells	2.45	0.148	0	ACTR2,ARPC5L,BCL10,CAMK4,CD80,CDC42,CTLA4,HLA-DPA1,HLA-DRA,LCP2,MALT1,MAPK9,NFAT5,NFATC2,PIK3C2B,PIK3R1,TRAV13-2,TRAV22,TRAV24,TRAV36DV7,TRAV5,TRAV8-3
T Cell Exhaustion Signaling Pathway	2.44	0.138	0	ACVR2B,CD80,CTLA4,FOXP1,HLA-DPA1,HLA-DRA,MAPK9,NFAT5,NFATC2,PDK1,PIK3C2B,PIK3R1,PPM1L,PPP2R5C,PPP2R5E,PRDM1,RAP1A,RAP2B,RRAS2,STAT4,TGFBR3,TRAV13-2,TRAV22,TRAV24,TRAV36DV7,TRAV5,TRAV8-3
Regulation of IL-2 Expression in Activated and Anergic T Lymphocytes	2.33	0.152	-0.688	BCL10,CAMK4,CD80,MALT1,MAPK9,NFAT5,NFATC2,RAP1A,RAP2B,RRAS2,SMAD4,SOS1,TGFB3,TRAV13-2,TRAV22,TRAV24,TRAV36DV7,TRAV5,TRAV8-3
tRNA Splicing	2.15	0.205	0.333	NAPEPLD,PDE4B,PDE5A,PDE6D,PDE6H,PDE7B,PDE8A,PDE8B,PLD6
Nur77 Signaling in T Lymphocytes	2.13	0.152	-1.667	CAMK4,CD80,HDAC2,HDAC9,HLA-DPA1,HLA-DRA,KHDC1,MAP2K5,PDK1,PRKCH,RPS6KA3,TRAV13-2,TRAV22,TRAV24,TRAV36DV7,TRAV5,TRAV8-3
PKCθ Signaling in T Lymphocytes	2.1	0.133	0.535	BCL10,CACNA1D,CACNA2D4,CACNB2,CATSPER2,CD80,HLA-DPA1,HLA-DRA,LCP2,MALT1,MAP3K9,NFAT5,NFATC2,PIK3C2B,PIK3R1,RAP1A,RAP2B,RRAS2,SOS1,TRAV13-2,TRAV22,TRAV24,TRAV36DV7,TRAV5,TRAV8-3
Altered T Cell and B Cell Signaling in Rheumatoid Arthritis	1.84	0.142	#NUM!	CD80,FAS,HLA-DPA1,HLA-DRA,IL1A,SLAMF1,TLR3,TLR7,TNF,TNFSF11,TRAF3,TRAV13-2,TRAV22,TRAV24,TRAV36DV7,TRAV5,TRAV8-3
Systemic Lupus Erythematosus Signaling	1.79	0.123	#NUM!	C5,CAMK4,CD80,CREM,IL1A,LSM11,NFAT5,NFATC2,PIK3C2B,PIK3R1,PPIH,PRPF18,PRPF3,RAP1A,RAP2B,RRAS2,SNRPA1,SNRPB2,SOS1,TLR7,TNF,TRAV13-2,TRAV22,TRAV24,TRAV36DV7,TRAV5,TRAV8-3
Thyroid Cancer Signaling	1.78	0.158	0	BDNF,CTNNB1,CXCR4,IRS1,PDK1,PIK3C2B,PIK3R1,PTEN,RAP1A,RAP2B,RRAS2,TCF4
SAPK/JNK Signaling	1.78	0.135	-1.387	CDC42,DUSP4,GAB1,IRS1,MAP3K9,MAPK9,PIK3C2B,PIK3R1,RAP1A,RAP2B,RRAS2,SOS1,TAB1,TRAV13-2,TRAV22,TRAV24,TRAV36DV7,TRAV5,TRAV8-3
TGF-β Signaling	1.74	0.147	-1.069	ACVR2B,CDC42,MAPK9,PMEPA1,RAP1A,RAP2B,RRAS2,SMAD4,SMAD5,SMAD7,SOS1,TAB1,TGFB3,TRAF6
Cholecystokinin/Gastrin-mediated Signaling	1.7	0.139	-1.291	CDC42,CREM,EPHA4,IL1A,MAP2K5,MAPK9,MEF2C,PRKCH,PTGS2,RAP1A,RAP2B,RHOT1,ROCK2,RRAS2,SOS1,TNF
Graft-versus-Host Disease Signaling	1.66	0.152	#NUM!	CD80,FAS,HLA-DPA1,HLA-DRA,IL1A,TNF,TRAV13-2,TRAV22,TRAV24,TRAV36DV7,TRAV5,TRAV8-3
NF-κB Signaling	1.61	0.121	-0.688	BCL10,HDAC2,IL1A,IRAK4,MALT1,PIK3C2B,PIK3R1,RAP1A,RAP2B,RRAS2,TAB1,TGFBR3,TLR3,TLR7,TNF,TNFRSF11A,TNFSF11,TRAF3,TRAF6,TRAV13-2,TRAV22,TRAV24,TRAV36DV7,TRAV5,TRAV8-3
CDP-diacylglycerol Biosynthesis I	1.57	0.227	-1.342	AGPAT4,GPAM,GPAT2,LCLAT1,TAMM41
Calcium-induced T Lymphocyte Apoptosis	1.55	0.143	-1.342	CAMK4,CAPN2,HDAC2,HLA-DPA1,HLA-DRA,NFATC2,PRKCH,TRAV13-2,TRAV22,TRAV24,TRAV36DV7,TRAV5,TRAV8-3
CNTF Signaling	1.54	0.164	-0.333	IL6ST,PIK3C2B,PIK3R1,RAP1A,RAP2B,RPS6KA3,RPS6KA5,RRAS2,SOS1
Lipid Antigen Presentation by CD1	1.54	0.164	#NUM!	CD1A,CD1C,CD1D,TRAV13-2,TRAV22,TRAV24,TRAV36DV7,TRAV5,TRAV8-3
Cyclins and Cell Cycle Regulation	1.51	0.145	0.378	CCNB1,CCNH,CDK6,CDKN2C,HDAC2,HDAC9,PPM1L,PPP2R5C,PPP2R5E,RBL1,SKP1,TGFB3
IL-4 Signaling	1.47	0.143	#NUM!	HLA-DPA1,HLA-DRA,IRS1,NFAT5,NFATC2,PIK3C2B,PIK3R1,RAP1A,RAP2B,RRAS2,SOS1,SYNJ2
BMP signaling pathway	1.47	0.143	-1.732	CAMK4,MAPK9,NOG,RAP1A,RAP2B,RRAS2,SMAD4,SMAD5,SMAD7,SOS1,TAB1,XIAP
Cancer Drug Resistance By Drug Efflux	1.46	0.167	#NUM!	ABCB1,PDK1,PIK3R1,PTEN,PTGS2,RAP1A,RAP2B,RRAS2
Neurotrophin/TRK Signaling	1.46	0.147	-0.905	BDNF,CDC42,GAB1,MAP2K5,PIK3C2B,PIK3R1,RAP1A,RAP2B,RRAS2,SOS1,SPRY2
Protein Kinase A Signaling	1.46	0.106	0	CAMK4,CDC14B,CDC16,CREM,CTNNB1,DUSP16,DUSP4,DUSP6,EYA3,HHAT,KDELR2,MYL12A,NAPEPLD,NFAT5,NFATC2,PALM2AKAP2,PDE4B,PDE5A,PDE6D,PDE6H,PDE7B,PDE8A,PDE8B,PHKB,PLD6,PRKCH,PTEN,PTGS2,PTPDC1,PTPN2,PTPN4,PTPN9,RAP1A,ROCK2,SMAD4,TCF4,TGFB3,TTN,YWHAG,YWHAQ,YWHAZ
Th17 Activation Pathway	1.43	0.132	-0.333	CCL20,HSP90AA1,IRAK4,NFAT5,NFATC2,RORA,RORC,STAT4,TRAF6,TRAV13-2,TRAV22,TRAV24,TRAV36DV7,TRAV5,TRAV8-3
Allograft Rejection Signaling	1.42	0.145	#NUM!	CD80,FAS,HLA-DPA1,HLA-DRA,TNF,TRAV13-2,TRAV22,TRAV24,TRAV36DV7,TRAV5,TRAV8-3
Phosphatidylglycerol Biosynthesis II (Non-plastidic)	1.42	0.208	-1.342	AGPAT4,GPAM,GPAT2,LCLAT1,TAMM41
PI3K/AKT Signaling	1.4	0.117	0.728	CTNNB1,GAB1,HSP90AA1,IFNLR1,IL31RA,IL6ST,ITGB1,LIMS1,PIK3R1,PPM1L,PPP2R5C,PPP2R5E,PTEN,PTGS2,RAP1A,RAP2B,RRAS2,SOS1,SYNJ2,THEM4,YWHAG,YWHAQ,YWHAZ
Reelin Signaling in Neurons	1.4	0.128	-0.775	ACTR2,ARPC5L,CDC42,CNR1,DAB1,DNAH3,ITGB1,MAP2K5,MAP3K9,MAPK9,PDK1,PDK3,PDK4,PIK3C2B,PIK3R1,RAP1A
NGF Signaling	1.37	0.129	-0.277	CDC42,GAB1,MAP3K9,MAPK9,PIK3C2B,PIK3R1,RAP1A,RAP2B,ROCK2,RPS6KA3,RPS6KA5,RRAS2,SOS1,TRAF4,TRAF6
CTLA4 Signaling in Cytotoxic T Lymphocytes	1.32	0.127	#NUM!	CD80,CTLA4,LCP2,MR1,PIK3C2B,PIK3R1,PPM1L,PPP2R5C,PPP2R5E,TRAV13-2,TRAV22,TRAV24,TRAV36DV7,TRAV5,TRAV8-3
p70S6K Signaling	1.32	0.125	-0.577	EEF2K,F2RL2,IRS1,PIK3C2B,PIK3R1,PPM1L,PPP2R5C,PPP2R5E,PRKCH,RAP1A,RAP2B,RRAS2,SOS1,YWHAG,YWHAQ,YWHAZ
Systemic Lupus Erythematosus In B Cell Signaling Pathway	1.31	0.11	-0.557	BCL10,CAMK4,CTNNB1,GAB1,IFIH1,IL1A,IL6ST,IRAK4,MALT1,NFAT5,NFATC2,PAG1,PIK3C2B,PIK3R1,PRKCH,RAP1A,RAP2B,RRAS2,SOS1,SYNJ2,TGFB3,TLR3,TLR7,TNF,TNFSF11,TNFSF8,TRAF3,TRAF4,TRAF6
3hMidnightBlue Significant to NIHSS at 90day
Ingenuity Canonical Pathways	-log(p-value)	Ratio	z-score	Molecules
Hematopoiesis from Pluripotent Stem Cells	6.97	0.162	#NUM!	CD8B,TRAV12-1,TRAV12-3,TRAV13-1,TRAV17,TRAV25,TRAV26-2,TRAV39,TRAV9-2,TRBV16,TRBV25-1
CTLA4 Signaling in Cytotoxic T Lymphocytes	6.94	0.119	#NUM!	AKT2,CD8B,PIK3R3,PPM1L,TRAV12-1,TRAV12-3,TRAV13-1,TRAV17,TRAV25,TRAV26-2,TRAV39,TRAV9-2,TRBV16,TRBV25-1
Lipid Antigen Presentation by CD1	6.88	0.182	#NUM!	TRAV12-1,TRAV12-3,TRAV13-1,TRAV17,TRAV25,TRAV26-2,TRAV39,TRAV9-2,TRBV16,TRBV25-1
iCOS-iCOSL Signaling in T Helper Cells	6.84	0.108	-2.236	AKT2,CALM1 (includes others),IL2RA,IL2RB,PIK3R3,TRAV12-1,TRAV12-3,TRAV13-1,TRAV17,TRAV25,TRAV26-2,TRAV39,TRAV9-2,TRBV16,TRBV25-1
Calcium-induced T Lymphocyte Apoptosis	6.53	0.132	#NUM!	ATP2A2,CALM1 (includes others),TRAV12-1,TRAV12-3,TRAV13-1,TRAV17,TRAV25,TRAV26-2,TRAV39,TRAV9-2,TRBV16,TRBV25-1
Cytotoxic T Lymphocyte-mediated Apoptosis of Target Cells	6.24	0.156	#NUM!	TRAV12-1,TRAV12-3,TRAV13-1,TRAV17,TRAV25,TRAV26-2,TRAV39,TRAV9-2,TRBV16,TRBV25-1
Antiproliferative Role of TOB in T Cell Signaling	6.11	0.152	#NUM!	TRAV12-1,TRAV12-3,TRAV13-1,TRAV17,TRAV25,TRAV26-2,TRAV39,TRAV9-2,TRBV16,TRBV25-1
Communication between Innate and Adaptive Immune Cells	6.11	0.11	#NUM!	CCL5,CCR7,CD8B,TRAV12-1,TRAV12-3,TRAV13-1,TRAV17,TRAV25,TRAV26-2,TRAV39,TRAV9-2,TRBV16,TRBV25-1
T Helper Cell Differentiation	5.9	0.115	#NUM!	IL12RB1,IL2RA,TRAV12-1,TRAV12-3,TRAV13-1,TRAV17,TRAV25,TRAV26-2,TRAV39,TRAV9-2,TRBV16,TRBV25-1
CD28 Signaling in T Helper Cells	5.69	0.094	-2	AKT2,CALM1 (includes others),CARD11,PIK3R3,TRAV12-1,TRAV12-3,TRAV13-1,TRAV17,TRAV25,TRAV26-2,TRAV39,TRAV9-2,TRBV16,TRBV25-1
T Cell Exhaustion Signaling Pathway	5.6	0.0816	0	AKT2,FOXP1,IL12RB1,LAG3,PIK3R3,PPM1L,TRAV12-1,TRAV12-3,TRAV13-1,TRAV17,TRAV25,TRAV26-2,TRAV39,TRAV9-2,TRBV16,TRBV25-1
Allograft Rejection Signaling	5.53	0.132	#NUM!	TRAV12-1,TRAV12-3,TRAV13-1,TRAV17,TRAV25,TRAV26-2,TRAV39,TRAV9-2,TRBV16,TRBV25-1
Autoimmune Thyroid Disease Signaling	5.48	0.13	#NUM!	TRAV12-1,TRAV12-3,TRAV13-1,TRAV17,TRAV25,TRAV26-2,TRAV39,TRAV9-2,TRBV16,TRBV25-1
Graft-versus-Host Disease Signaling	5.38	0.127	#NUM!	TRAV12-1,TRAV12-3,TRAV13-1,TRAV17,TRAV25,TRAV26-2,TRAV39,TRAV9-2,TRBV16,TRBV25-1
CCR5 Signaling in Macrophages	5.37	0.0949	#NUM!	CACNA1I,CALM1 (includes others),CCL5,TRAV12-1,TRAV12-3,TRAV13-1,TRAV17,TRAV25,TRAV26-2,TRAV39,TRAV9-2,TRBV16,TRBV25-1
OX40 Signaling Pathway	5.28	0.123	#NUM!	TRAV12-1,TRAV12-3,TRAV13-1,TRAV17,TRAV25,TRAV26-2,TRAV39,TRAV9-2,TRBV16,TRBV25-1
Regulation of IL-2 Expression in Activated and Anergic T Lymphocytes	5.06	0.096	-2.887	CALM1 (includes others),CARD11,TRAV12-1,TRAV12-3,TRAV13-1,TRAV17,TRAV25,TRAV26-2,TRAV39,TRAV9-2,TRBV16,TRBV25-1
Role of NFAT in Regulation of the Immune Response	5.04	0.0737	-0.447	AKT2,CALM1 (includes others),CSNK1E,PIK3R3,RCAN2,TRAV12-1,TRAV12-3,TRAV13-1,TRAV17,TRAV25,TRAV26-2,TRAV39,TRAV9-2,TRBV16,TRBV25-1,XPO1
Nur77 Signaling in T Lymphocytes	4.77	0.0982	#NUM!	CALM1 (includes others),TRAV12-1,TRAV12-3,TRAV13-1,TRAV17,TRAV25,TRAV26-2,TRAV39,TRAV9-2,TRBV16,TRBV25-1
Th17 Activation Pathway	4.7	0.0965	#NUM!	IL12RB1,TRAV12-1,TRAV12-3,TRAV13-1,TRAV17,TRAV25,TRAV26-2,TRAV39,TRAV9-2,TRBV16,TRBV25-1
NF-κB Signaling	4.67	0.0725	-1.342	AKT2,CARD11,FLT4,PIK3R3,TNIP1,TRAV12-1,TRAV12-3,TRAV13-1,TRAV17,TRAV25,TRAV26-2,TRAV39,TRAV9-2,TRBV16,TRBV25-1
Dendritic Cell Maturation	4.6	0.0714	-2.236	AKT2,CCR7,CREB3L4,DDR2,PIK3R3,TRAV12-1,TRAV12-3,TRAV13-1,TRAV17,TRAV25,TRAV26-2,TRAV39,TRAV9-2,TRBV16,TRBV25-1
T Cell Receptor Signaling	4.57	0.0711	-3.207	AKT2,CALM1 (includes others),CARD11,CD8B,PIK3R3,TRAV12-1,TRAV12-3,TRAV13-1,TRAV17,TRAV25,TRAV26-2,TRAV39,TRAV9-2,TRBV16,TRBV25-1
SAPK/JNK Signaling	4.52	0.0851	#NUM!	DUSP4,PIK3R3,TRAV12-1,TRAV12-3,TRAV13-1,TRAV17,TRAV25,TRAV26-2,TRAV39,TRAV9-2,TRBV16,TRBV25-1
PKCθ Signaling in T Lymphocytes	3.92	0.0691	#NUM!	CACNA1I,CARD11,PIK3R3,TRAV12-1,TRAV12-3,TRAV13-1,TRAV17,TRAV25,TRAV26-2,TRAV39,TRAV9-2,TRBV16,TRBV25-1
Tec Kinase Signaling	3.9	0.0651	-2	ACTA2,PAK6,PIK3R3,TNFRSF10A,TRAV12-1,TRAV12-3,TRAV13-1,TRAV17,TRAV25,TRAV26-2,TRAV39,TRAV9-2,TRBV16,TRBV25-1
Altered T Cell and B Cell Signaling in Rheumatoid Arthritis	3.79	0.0833	#NUM!	TRAV12-1,TRAV12-3,TRAV13-1,TRAV17,TRAV25,TRAV26-2,TRAV39,TRAV9-2,TRBV16,TRBV25-1
Systemic Lupus Erythematosus In T Cell Signaling Pathway	3.44	0.0588	0	AKT2,CREB3L4,PIK3R3,PPM1L,TRAV12-1,TRAV12-3,TRAV13-1,TRAV17,TRAV25,TRAV26-2,TRAV39,TRAV9-2,TRBV16,TRBV25-1
Circadian Rhythm Signaling	3.31	0.152	#NUM!	CLOCK,CREB3L4,CSNK1E,GRIN3A,PER3
Systemic Lupus Erythematosus Signaling	3.25	0.0591	#NUM!	AKT2,LSM2,PIK3R3,TRAV12-1,TRAV12-3,TRAV13-1,TRAV17,TRAV25,TRAV26-2,TRAV39,TRAV9-2,TRBV16,TRBV25-1
Type I Diabetes Mellitus Signaling	3.22	0.0709	#NUM!	TRAV12-1,TRAV12-3,TRAV13-1,TRAV17,TRAV25,TRAV26-2,TRAV39,TRAV9-2,TRBV16,TRBV25-1
Cdc42 Signaling	2.54	0.0575	#NUM!	TRAV12-1,TRAV12-3,TRAV13-1,TRAV17,TRAV25,TRAV26-2,TRAV39,TRAV9-2,TRBV16,TRBV25-1
Phospholipase C Signaling	2.14	0.0441	#NUM!	ARHGEF18,CALM1 (includes others),CREB3L4,TRAV12-1,TRAV12-3,TRAV13-1,TRAV17,TRAV25,TRAV26-2,TRAV39,TRAV9-2,TRBV16,TRBV25-1
Telomerase Signaling	1.74	0.0583	-2.449	AKT2,ETS1,IL2RA,IL2RB,PIK3R3,PPM1L
IL-2 Signaling	1.48	0.0667	-2	AKT2,IL2RA,IL2RB,PIK3R3
Putrescine Biosynthesis III	1.4	0.5	#NUM!	AZIN2
Th2 Pathway	1.4	0.0484	-1.342	CXCR6,IL12RB1,IL2RA,IL2RB,PIK3R3,TIMD4
Role of JAK1 and JAK3 in γc Cytokine Signaling	1.35	0.0606	#NUM!	IL2RA,IL2RB,IL7R,PIK3R3
3hMidnightBlue Significant to mRS at 90day
Ingenuity Canonical Pathways	-log(p-value)	Ratio	z-score	Molecules
Hematopoiesis from Pluripotent Stem Cells	6.97	0.162	#NUM!	CD8B,TRAV12-1,TRAV12-3,TRAV13-1,TRAV17,TRAV25,TRAV26-2,TRAV39,TRAV9-2,TRBV16,TRBV25-1
CTLA4 Signaling in Cytotoxic T Lymphocytes	6.94	0.119	#NUM!	AKT2,CD8B,PIK3R3,PPM1L,TRAV12-1,TRAV12-3,TRAV13-1,TRAV17,TRAV25,TRAV26-2,TRAV39,TRAV9-2,TRBV16,TRBV25-1
Lipid Antigen Presentation by CD1	6.88	0.182	#NUM!	TRAV12-1,TRAV12-3,TRAV13-1,TRAV17,TRAV25,TRAV26-2,TRAV39,TRAV9-2,TRBV16,TRBV25-1
iCOS-iCOSL Signaling in T Helper Cells	6.84	0.108	-2.236	AKT2,CALM1 (includes others),IL2RA,IL2RB,PIK3R3,TRAV12-1,TRAV12-3,TRAV13-1,TRAV17,TRAV25,TRAV26-2,TRAV39,TRAV9-2,TRBV16,TRBV25-1
Calcium-induced T Lymphocyte Apoptosis	6.53	0.132	#NUM!	ATP2A2,CALM1 (includes others),TRAV12-1,TRAV12-3,TRAV13-1,TRAV17,TRAV25,TRAV26-2,TRAV39,TRAV9-2,TRBV16,TRBV25-1
Cytotoxic T Lymphocyte-mediated Apoptosis of Target Cells	6.24	0.156	#NUM!	TRAV12-1,TRAV12-3,TRAV13-1,TRAV17,TRAV25,TRAV26-2,TRAV39,TRAV9-2,TRBV16,TRBV25-1
Antiproliferative Role of TOB in T Cell Signaling	6.11	0.152	#NUM!	TRAV12-1,TRAV12-3,TRAV13-1,TRAV17,TRAV25,TRAV26-2,TRAV39,TRAV9-2,TRBV16,TRBV25-1
Communication between Innate and Adaptive Immune Cells	6.11	0.11	#NUM!	CCL5,CCR7,CD8B,TRAV12-1,TRAV12-3,TRAV13-1,TRAV17,TRAV25,TRAV26-2,TRAV39,TRAV9-2,TRBV16,TRBV25-1
T Helper Cell Differentiation	5.9	0.115	#NUM!	IL12RB1,IL2RA,TRAV12-1,TRAV12-3,TRAV13-1,TRAV17,TRAV25,TRAV26-2,TRAV39,TRAV9-2,TRBV16,TRBV25-1
CD28 Signaling in T Helper Cells	5.69	0.094	-2	AKT2,CALM1 (includes others),CARD11,PIK3R3,TRAV12-1,TRAV12-3,TRAV13-1,TRAV17,TRAV25,TRAV26-2,TRAV39,TRAV9-2,TRBV16,TRBV25-1
T Cell Exhaustion Signaling Pathway	5.6	0.0816	-0.816	AKT2,FOXP1,IL12RB1,LAG3,PIK3R3,PPM1L,TRAV12-1,TRAV12-3,TRAV13-1,TRAV17,TRAV25,TRAV26-2,TRAV39,TRAV9-2,TRBV16,TRBV25-1
Allograft Rejection Signaling	5.53	0.132	#NUM!	TRAV12-1,TRAV12-3,TRAV13-1,TRAV17,TRAV25,TRAV26-2,TRAV39,TRAV9-2,TRBV16,TRBV25-1
Autoimmune Thyroid Disease Signaling	5.48	0.13	#NUM!	TRAV12-1,TRAV12-3,TRAV13-1,TRAV17,TRAV25,TRAV26-2,TRAV39,TRAV9-2,TRBV16,TRBV25-1
Graft-versus-Host Disease Signaling	5.38	0.127	#NUM!	TRAV12-1,TRAV12-3,TRAV13-1,TRAV17,TRAV25,TRAV26-2,TRAV39,TRAV9-2,TRBV16,TRBV25-1
CCR5 Signaling in Macrophages	5.37	0.0949	#NUM!	CACNA1I,CALM1 (includes others),CCL5,TRAV12-1,TRAV12-3,TRAV13-1,TRAV17,TRAV25,TRAV26-2,TRAV39,TRAV9-2,TRBV16,TRBV25-1
OX40 Signaling Pathway	5.28	0.123	#NUM!	TRAV12-1,TRAV12-3,TRAV13-1,TRAV17,TRAV25,TRAV26-2,TRAV39,TRAV9-2,TRBV16,TRBV25-1
Regulation of IL-2 Expression in Activated and Anergic T Lymphocytes	5.06	0.096	-2.887	CALM1 (includes others),CARD11,TRAV12-1,TRAV12-3,TRAV13-1,TRAV17,TRAV25,TRAV26-2,TRAV39,TRAV9-2,TRBV16,TRBV25-1
Role of NFAT in Regulation of the Immune Response	5.04	0.0737	-0.447	AKT2,CALM1 (includes others),CSNK1E,PIK3R3,RCAN2,TRAV12-1,TRAV12-3,TRAV13-1,TRAV17,TRAV25,TRAV26-2,TRAV39,TRAV9-2,TRBV16,TRBV25-1,XPO1
Nur77 Signaling in T Lymphocytes	4.77	0.0982	#NUM!	CALM1 (includes others),TRAV12-1,TRAV12-3,TRAV13-1,TRAV17,TRAV25,TRAV26-2,TRAV39,TRAV9-2,TRBV16,TRBV25-1
Th17 Activation Pathway	4.7	0.0965	#NUM!	IL12RB1,TRAV12-1,TRAV12-3,TRAV13-1,TRAV17,TRAV25,TRAV26-2,TRAV39,TRAV9-2,TRBV16,TRBV25-1
NF-κB Signaling	4.67	0.0725	-0.447	AKT2,CARD11,FLT4,PIK3R3,TNIP1,TRAV12-1,TRAV12-3,TRAV13-1,TRAV17,TRAV25,TRAV26-2,TRAV39,TRAV9-2,TRBV16,TRBV25-1
Dendritic Cell Maturation	4.6	0.0714	-1.342	AKT2,CCR7,CREB3L4,DDR2,PIK3R3,TRAV12-1,TRAV12-3,TRAV13-1,TRAV17,TRAV25,TRAV26-2,TRAV39,TRAV9-2,TRBV16,TRBV25-1
T Cell Receptor Signaling	4.57	0.0711	-3.207	AKT2,CALM1 (includes others),CARD11,CD8B,PIK3R3,TRAV12-1,TRAV12-3,TRAV13-1,TRAV17,TRAV25,TRAV26-2,TRAV39,TRAV9-2,TRBV16,TRBV25-1
SAPK/JNK Signaling	4.52	0.0851	#NUM!	DUSP4,PIK3R3,TRAV12-1,TRAV12-3,TRAV13-1,TRAV17,TRAV25,TRAV26-2,TRAV39,TRAV9-2,TRBV16,TRBV25-1
PKCθ Signaling in T Lymphocytes	3.92	0.0691	#NUM!	CACNA1I,CARD11,PIK3R3,TRAV12-1,TRAV12-3,TRAV13-1,TRAV17,TRAV25,TRAV26-2,TRAV39,TRAV9-2,TRBV16,TRBV25-1
Tec Kinase Signaling	3.9	0.0651	-2	ACTA2,PAK6,PIK3R3,TNFRSF10A,TRAV12-1,TRAV12-3,TRAV13-1,TRAV17,TRAV25,TRAV26-2,TRAV39,TRAV9-2,TRBV16,TRBV25-1
Altered T Cell and B Cell Signaling in Rheumatoid Arthritis	3.79	0.0833	#NUM!	TRAV12-1,TRAV12-3,TRAV13-1,TRAV17,TRAV25,TRAV26-2,TRAV39,TRAV9-2,TRBV16,TRBV25-1
Systemic Lupus Erythematosus In T Cell Signaling Pathway	3.44	0.0588	-1	AKT2,CREB3L4,PIK3R3,PPM1L,TRAV12-1,TRAV12-3,TRAV13-1,TRAV17,TRAV25,TRAV26-2,TRAV39,TRAV9-2,TRBV16,TRBV25-1
Circadian Rhythm Signaling	3.31	0.152	#NUM!	CLOCK,CREB3L4,CSNK1E,GRIN3A,PER3
Systemic Lupus Erythematosus Signaling	3.25	0.0591	#NUM!	AKT2,LSM2,PIK3R3,TRAV12-1,TRAV12-3,TRAV13-1,TRAV17,TRAV25,TRAV26-2,TRAV39,TRAV9-2,TRBV16,TRBV25-1
Type I Diabetes Mellitus Signaling	3.22	0.0709	#NUM!	TRAV12-1,TRAV12-3,TRAV13-1,TRAV17,TRAV25,TRAV26-2,TRAV39,TRAV9-2,TRBV16,TRBV25-1
Cdc42 Signaling	2.54	0.0575	#NUM!	TRAV12-1,TRAV12-3,TRAV13-1,TRAV17,TRAV25,TRAV26-2,TRAV39,TRAV9-2,TRBV16,TRBV25-1
Phospholipase C Signaling	2.14	0.0441	#NUM!	ARHGEF18,CALM1 (includes others),CREB3L4,TRAV12-1,TRAV12-3,TRAV13-1,TRAV17,TRAV25,TRAV26-2,TRAV39,TRAV9-2,TRBV16,TRBV25-1
Telomerase Signaling	1.74	0.0583	-0.816	AKT2,ETS1,IL2RA,IL2RB,PIK3R3,PPM1L
IL-2 Signaling	1.48	0.0667	-2	AKT2,IL2RA,IL2RB,PIK3R3
Putrescine Biosynthesis III	1.4	0.5	#NUM!	AZIN2
Th2 Pathway	1.4	0.0484	-1.342	CXCR6,IL12RB1,IL2RA,IL2RB,PIK3R3,TIMD4
Role of JAK1 and JAK3 in γc Cytokine Signaling	1.35	0.0606	#NUM!	IL2RA,IL2RB,IL7R,PIK3R3
3hOrange Significant to mRS at 90day
Ingenuity Canonical Pathways	-log(p-value)	Ratio	z-score	Molecules
Transcriptional Regulatory Network in Embryonic Stem Cells	2.71	0.0588	#NUM!	H4C4,SKIL,STAT3
HOTAIR Regulatory Pathway	2.22	0.0267	1	AGO4,JARID2,MDM2,STAT3
Role of JAK1, JAK2 and TYK2 in Interferon Signaling	2.16	0.0769	#NUM!	IFNGR1,STAT3
Ascorbate Recycling (Cytosolic)	1.84	0.333	#NUM!	GSTO2
HIF1α Signaling	1.78	0.0199	0	HSPA1L,MDM2,PRKCB,STAT3
NRF2-mediated Oxidative Stress Response	1.73	0.0191	#NUM!	DNAJB5,GSTO2,PRKCB,SOD2
Renin-Angiotensin Signaling	1.71	0.0254	#NUM!	PRKAR1A,PRKCB,STAT3
Ferroptosis Signaling Pathway	1.7	0.0252	#NUM!	ACSL4,MACROH2A1,STAT3
Myc Mediated Apoptosis Signaling	1.61	0.04	#NUM!	MDM2,PRKAR1A
Role of PKR in Interferon Induction and Antiviral Response	1.58	0.0227	#NUM!	HSPA1L,IFNGR1,STAT3
Ceramide Biosynthesis	1.54	0.167	#NUM!	SPTLC2
Thrombopoietin Signaling	1.44	0.0323	#NUM!	PRKCB,STAT3
eNOS Signaling	1.43	0.0199	#NUM!	HSPA1L,PRKAR1A,PRKCB
Insulin Secretion Signaling Pathway	1.42	0.0153	1	AGO4,PRKAR1A,PRKCB,STAT3
Histidine Degradation III	1.42	0.125	#NUM!	HAL
Superoxide Radicals Degradation	1.42	0.125	#NUM!	SOD2
Protein Ubiquitination Pathway	1.39	0.015	#NUM!	DNAJB5,HSPA1L,MDM2,UBE2W
Aldosterone Signaling in Epithelial Cells	1.38	0.0189	#NUM!	DNAJB5,HSPA1L,PRKCB
GM-CSF Signaling	1.35	0.029	#NUM!	PRKCB,STAT3
Melatonin Signaling	1.34	0.0286	#NUM!	PRKAR1A,PRKCB
Growth Hormone Signaling	1.33	0.0282	#NUM!	PRKCB,STAT3
Hypoxia Signaling in the Cardiovascular System	1.32	0.0278	#NUM!	MDM2,UBE2W
Leptin Signaling in Obesity	1.31	0.0274	#NUM!	PRKAR1A,STAT3
Xenobiotic Metabolism PXR Signaling Pathway	1.31	0.0178	#NUM!	GSTO2,PRKAR1A,PRKCB
3hPink Significant to mRS at 90day
Ingenuity Canonical Pathways	-log(p-value)	Ratio	z-score	Molecules
Antigen Presentation Pathway	3.11	0.206	#NUM!	CALR,CIITA,HLA-DPB1,HLA-DRB4,NLRC5,PDIA3,TAPBP
Phagosome Maturation	2.97	0.11	#NUM!	ATP6V1G3,ATP6V1H,BET1L,CALR,DCTN4,DYNC1H1,DYNC2H1,GOSR2,HLA-DRB4,MPO,NSF,PIK3C3,RAB7A,RAC1,TUBB4A,VPS33B
Role of p14/p19ARF in Tumor Suppression	2.83	0.214	-0.816	CDKN2A,MDM2,PIK3C3,PIK3CB,RAC1,UBTF
Dolichol and Dolichyl Phosphate Biosynthesis	2.67	1	#NUM!	DHDDS,DOLK
Uridine-5'-phosphate Biosynthesis	2.67	1	#NUM!	CAD,UMPS
Biotin-carboxyl Carrier Protein Assembly	2.21	0.667	#NUM!	ACACA,HLCS
Sphingosine-1-phosphate Signaling	2.2	0.105	-0.632	ACER1,ACER3,ADCY2,ADCY7,PDIA3,PIK3C3,PIK3CB,PLCB2,RAC1,RHOF,S1PR2,SMPD3
Chronic Myeloid Leukemia Signaling	2.04	0.105	#NUM!	CDK6,CDKN2A,CTBP1,HDAC11,HDAC4,HDAC9,IKBKE,MDM2,PIK3C3,PIK3CB,SMAD4
iCOS-iCOSL Signaling in T Helper Cells	1.92	0.0935	-1.134	CD40,CD40LG,HLA-DPB1,HLA-DRB4,IKBKE,NFATC4,PIK3C3,PIK3CB,RAC1,TRAV20,TRAV21,TRAV40,TRAV8-1
Sumoylation Pathway	1.74	0.099	-0.333	CTBP1,JUN,MDM2,RAC1,RFC5,RHOF,SENP1,SMAD4,SP3,SUMO2
Pyrimidine Ribonucleotides De Novo Biosynthesis	1.72	0.147	-0.447	AK8,CAD,DDX3X,SLC25A42,UMPS
NAD Biosynthesis from 2-amino-3-carboxymuconate Semialdehyde	1.71	0.4	#NUM!	NADSYN1,QPRT
Allograft Rejection Signaling	1.63	0.105	#NUM!	CD40,CD40LG,HLA-DPB1,HLA-DRB4,TRAV20,TRAV21,TRAV40,TRAV8-1
Autoimmune Thyroid Disease Signaling	1.6	0.104	#NUM!	CD40,CD40LG,HLA-DPB1,HLA-DRB4,TRAV20,TRAV21,TRAV40,TRAV8-1
Ceramide Degradation	1.55	0.333	#NUM!	ACER1,ACER3
tRNA Charging	1.53	0.132	-1.342	AARS1,EARS2,FARSA,MARS1,PARS2
CD40 Signaling	1.5	0.106	-0.816	CD40,CD40LG,IKBKE,JUN,MAPK11,PIK3C3,PIK3CB
Cell Cycle: G1/S Checkpoint Regulation	1.47	0.104	0.378	CDK6,CDKN2A,HDAC11,HDAC4,HDAC9,MDM2,SMAD4
Mismatch Repair in Eukaryotes	1.46	0.188	#NUM!	EXO1,PMS2,RFC5
T Cell Receptor Signaling	1.45	0.0758	-2	HLA-DPB1,HLA-DRB4,IKBKE,JUN,MAPK11,NFATC4,PAG1,PIK3C3,PIK3CB,RAC1,RPTOR,SHC3,TRAV20,TRAV21,TRAV40,TRAV8-1
Phosphatidylcholine Biosynthesis I	1.42	0.286	#NUM!	CHKB,PCYT1A
Lipid Antigen Presentation by CD1	1.4	0.109	#NUM!	CALR,PDIA3,TRAV20,TRAV21,TRAV40,TRAV8-1
CD28 Signaling in T Helper Cells	1.37	0.0805	0	HLA-DPB1,HLA-DRB4,IKBKE,JUN,NFATC4,PIK3C3,PIK3CB,RAC1,TRAV20,TRAV21,TRAV40,TRAV8-1
Melatonin Degradation III	1.34	1	#NUM!	MPO
D-mannose Degradation	1.34	1	#NUM!	MPI
Sphingosine and Sphingosine-1-phosphate Metabolism	1.31	0.25	#NUM!	ACER1,ACER3
3hPurple Significant to mRS at 90day
Ingenuity Canonical Pathways	-log(p-value)	Ratio	z-score	Molecules
B Cell Receptor Signaling	3.97	0.11	2.982	BCL10,BCL6,CDC42,CREB1,CREB5,CREBBP,DAPP1,EBF1,GAB1,GSK3B,MAP2K6,MAP3K1,MAP3K2,MAP3K5,PIK3CG,PTEN,PTK2,RAP1A,SOS2,VAV3
Endoplasmic Reticulum Stress Pathway	3.72	0.286	0.816	ATF6,DDIT3,DNAJC3,ERN1,MAP3K5,XBP1
Neurotrophin/TRK Signaling	3.48	0.147	2.714	CDC42,CREB1,CREB5,CREBBP,GAB1,MAP2K6,MAP3K5,PIK3CG,PLCG1,RAP1A,SOS2
NGF Signaling	3.36	0.121	3.207	CDC42,CREB1,CREB5,CREBBP,CRK,GAB1,MAP3K1,MAP3K2,MAP3K5,PIK3CG,PLCG1,RAP1A,SOS2,TRIO
FGF Signaling	3.05	0.131	2.714	CREB1,CREB5,CREBBP,CRK,GAB1,MAP2K6,MAP3K1,MAP3K5,PIK3CG,PLCG1,SOS2
p38 MAPK Signaling	2.89	0.113	3.606	CREB1,CREB5,CREBBP,DDIT3,H3-3A/H3-3B,IL1R1,IL1RAP,IRAK3,MAP2K6,MAP3K5,MEF2A,TGFBR1,TGFBR2
Molecular Mechanisms of Cancer	2.67	0.0736	#NUM!	APH1B,BRAF,CDC42,CDK12,CDK14,CDK15,CDK19,CFLAR,CREBBP,CRK,FANCD2,FZD3,GAB1,GNAQ,GNAS,GNG10,GSK3B,HDAC4,JAK1,MAP2K6,MAP3K5,NBN,NF1,PAK2,PIK3CG,PRKCH,PTK2,RAP1A,SMAD2,SOS2,TGFBR1,TGFBR2
Role of NFAT in Cardiac Hypertrophy	2.66	0.0888	2.5	AKAP5,GNAQ,GNAS,GNG10,GSK3B,HDAC4,IGF1R,IL6,MAP2K6,MAP3K1,MEF2A,PIK3CG,PLCG1,PRKCH,RAP1A,SLC8A1,SOS2,TGFBR1,TGFBR2
TGF-β Signaling	2.61	0.116	2.714	CDC42,CREBBP,INHBA,MAP2K6,RAP1A,RUNX2,SMAD2,SMURF1,SOS2,TGFBR1,TGFBR2
HGF Signaling	2.42	0.1	2.309	CDC42,ELF1,GAB1,IL6,MAP3K1,MAP3K2,MAP3K5,PIK3CG,PLCG1,PRKCH,PTK2,RAP1A,SOS2
Protein Kinase A Signaling	2.34	0.0727	1.4	AKAP5,ANAPC13,BRAF,CREB1,CREB5,CREBBP,DUSP16,DUSP5,GNAQ,GNAS,GNG10,GSK3B,H3-3A/H3-3B,KDELR3,MAP3K1,PLCG1,PPP1R3D,PRKCH,PTEN,PTK2,PTPN1,PTPN2,PTPRE,RAP1A,SMPDL3A,TDP2,TGFBR1,TGFBR2
FAT10 Cancer Signaling Pathway	2.34	0.143	1.134	ACKR3,EEF1A1,GSK3B,IL6,SMAD2,TGFBR1,TGFBR2
Unfolded protein response	2.33	0.112	1.667	ATF6,DDIT3,DNAJC3,DNAJC5B,EDEM1,ERN1,MAP3K5,NFE2L2,UBXN4,XBP1
GNRH Signaling	2.26	0.0874	3.357	CDC42,CREB1,CREB5,CREBBP,GNAQ,GNAS,GNG10,MAP2K6,MAP3K1,MAP3K2,MAP3K5,PAK2,PRKCH,PTK2,RAP1A,SOS2
MSP-RON Signaling In Cancer Cells Pathway	2.25	0.0956	1.732	BRAF,CREB1,CREB5,CREBBP,CSF2RB,ELF1,GSK3B,PIK3CG,PTK2,RAP1A,SMAD2,SOS2,TRIM24
Regulation Of The Epithelial Mesenchymal Transition By Growth Factors Pathway	2.2	0.086	3	BRAF,CDC42,GAB1,GSK3B,IL6,JAK1,LATS2,MAP2K6,MAP3K1,PIK3CG,RAP1A,SMAD2,SMURF1,SOS2,TGFBR1,TGFBR2
NF-κB Signaling	2.1	0.0821	2.84	BCL10,BRAF,CREBBP,GSK3B,IGF1R,IL1R1,IRAK3,MAP2K6,MAP3K1,PELI1,PIK3CG,RAP1A,TDP2,TGFBR1,TGFBR2,TNFRSF17,TRAV8-6
ERK5 Signaling	2	0.114	2.828	CREB1,CREB5,CREBBP,GAB1,GNAQ,MAP3K2,MEF2A,RAP1A
Hypoxia Signaling in the Cardiovascular System	1.94	0.111	1	CREB1,CREB5,CREBBP,PTEN,UBE2D1,UBE2D3,UBE2J1,UBE2Q1
Cardiac Hypertrophy Signaling	1.92	0.0757	3	CDC42,CREB1,CREBBP,GNAQ,GNAS,GNG10,GSK3B,IGF1R,IL6,MAP2K6,MAP3K1,MAP3K2,MAP3K5,MEF2A,PIK3CG,PLCG1,RAP1A,TGFBR1,TGFBR2
IL-7 Signaling Pathway	1.9	0.11	1.134	BCL6,EBF1,GSK3B,JAK1,MCL1,PIK3CG,PTK2,SOS2
PFKFB4 Signaling Pathway	1.88	0.13	2.236	CREB1,CREB5,CREBBP,GNAS,HK2,MAP2K6
Estrogen-Dependent Breast Cancer Signaling	1.87	0.108	2.449	CREB1,CREB5,CREBBP,HSD17B11,HSD17B12,IGF1R,PIK3CG,RAP1A
Systemic Lupus Erythematosus In T Cell Signaling Pathway	1.85	0.0756	-1.213	BCL6,CD44,CDC42,CREB1,CREB5,CREBBP,ELF1,HLA-DQA1,IL6,IRF4,MAP2K6,PIK3CG,PLCG1,PPP2R2A,PTK2,RAP1A,SOS2,TRAV8-6
Regulation of the Epithelial-Mesenchymal Transition Pathway	1.83	0.0802	#NUM!	APH1B,BRAF,FZD3,GAB1,GSK3B,JAK1,MAML1,MAP2K6,PIK3CG,RAP1A,SMAD2,SMURF1,SOS2,TGFBR1,TGFBR2
Renal Cell Carcinoma Signaling	1.8	0.105	2.646	CDC42,CREBBP,CRK,GAB1,PAK2,PIK3CG,RAP1A,SOS2
Tetrahydrofolate Salvage from 5,10-methenyltetrahydrofolate	1.77	0.4	#NUM!	GART,MTHFD2L
ErbB Signaling	1.77	0.0978	1.667	CDC42,GSK3B,MAP2K6,PAK2,PIK3CG,PLCG1,PRKCH,RAP1A,SOS2
Prostate Cancer Signaling	1.76	0.0926	#NUM!	CREB1,CREB5,CREBBP,GSK3B,HDAC4,PIK3CG,PTEN,RAP1A,SOS2,SRD5A1
Melanocyte Development and Pigmentation Signaling	1.74	0.0968	2.333	CREB1,CREB5,CREBBP,CRK,GNAS,PIK3CG,PLCG1,RAP1A,SOS2
SAPK/JNK Signaling	1.74	0.0851	3.162	CDC42,CRK,GAB1,GNG10,MAP3K1,MAP3K2,MAP3K20,MAP3K5,PIK3CG,RAP1A,SOS2,TRAV8-6
Regulation of IL-2 Expression in Activated and Anergic T Lymphocytes	1.74	0.088	0.302	BCL10,MAP3K1,PLCG1,RAP1A,SMAD2,SOS2,TGFBR1,TGFBR2,TOB1,TRAV8-6,VAV3
Pyridoxal 5'-phosphate Salvage Pathway	1.68	0.108	1.89	BRAF,DAPK1,MAK,MAP2K6,NEK2,PAK2,PRKCH
Adipogenesis pathway	1.64	0.0853	#NUM!	ATG7,CTBP2,DDIT3,EBF1,FBXW7,FZD3,GTF2H5,HDAC4,KLF5,SENP2,XBP1
PPARα/RXRα Activation	1.64	0.0778	-2.111	CREBBP,GNAQ,GNAS,IL1R1,IL1RAP,IL6,MAP2K6,NCOA6,PLCG1,RAP1A,SMAD2,SOS2,TGFBR1,TGFBR2
FAK Signaling	1.59	0.087	#NUM!	ARHGAP26,ASAP1,CRK,PAK2,PIK3CG,PLCG1,PTEN,PTK2,RAP1A,SOS2
Thioredoxin Pathway	1.48	0.286	#NUM!	TXNRD1,TXNRD3
Ephrin B Signaling	1.47	0.0972	1.633	CDC42,GNAQ,GNAS,GNG10,ITSN1,PTK2,VAV3
NRF2-mediated Oxidative Stress Response	1.45	0.0718	3.162	CREBBP,CYP2E1,DNAJC3,DNAJC5B,GCLC,GSK3B,MAP2K6,MAP3K1,MAP3K5,NFE2L2,PIK3CG,PRKCH,RAP1A,SLC35A2,TXNRD1
ERK/MAPK Signaling	1.43	0.0714	1.291	BRAF,CREB1,CREB5,CREBBP,CRK,ELF1,H3-3A/H3-3B,PAK2,PIK3CG,PLCG1,PPP1R3D,PPP2R2A,PTK2,RAP1A,SOS2
Role of MAPK Signaling in Promoting the Pathogenesis of Influenza	1.42	0.0849	2.333	ATP6V1A,ATP6V1C1,ATP6V1D,BRAF,MAP2K6,MAP3K5,PLA2G7,RABGEF1,RAP1A
GDNF Family Ligand-Receptor Interactions	1.38	0.0933	1.89	CDC42,CREB1,GAB1,PIK3CG,PLCG1,RAP1A,SOS2
PI3K/AKT Signaling	1.37	0.0714	-0.333	CSF2RB,GAB1,GSK3B,IL18R1,IL1R1,JAK1,MAP3K5,MCL1,PIK3CG,PPP2R2A,PTEN,RAP1A,RHEB,SOS2
Histidine Degradation III	1.36	0.25	#NUM!	HAL,MTHFD2L
Corticotropin Releasing Hormone Signaling	1.36	0.0769	2.714	BRAF,CREB1,CREB5,CREBBP,GNAQ,GNAS,MEF2A,NPR3,PLCG1,PRKCH,RAP1A
Fcγ Receptor-mediated Phagocytosis in Macrophages and Monocytes	1.34	0.086	2.121	CDC42,CRK,FYB1,PIK3CG,PLCG1,PRKCH,PTEN,VAV3
Ephrin Receptor Signaling	1.34	0.0707	3.207	CDC42,CREB1,CREB5,CREBBP,CRK,GNAQ,GNAS,GNG10,ITSN1,PAK2,PIK3CG,PTK2,RAP1A,SOS2
Germ Cell-Sertoli Cell Junction Signaling	1.32	0.0736	#NUM!	CDC42,MAP2K6,MAP3K1,MAP3K2,MAP3K5,PAK2,PIK3CG,PTK2,RAB8B,RAP1A,TGFBR1,TGFBR2
p70S6K Signaling	1.32	0.0781	1.897	F2RL1,F2RL2,GNAQ,JAK1,PIK3CG,PLCG1,PPP2R2A,PRKCH,RAP1A,SOS2
IL-1 Signaling	1.32	0.0851	2.449	GNAQ,GNAS,GNG10,IL1R1,IL1RAP,IRAK3,MAP2K6,MAP3K1
3hRed Significant to mRS at 90day
Ingenuity Canonical Pathways	-log(p-value)	Ratio	z-score	Molecules
Glycoaminoglycan-protein Linkage Region Biosynthesis	2.87	0.571	-2	B3GAT3,B4GALT7,XYLT1,XYLT2
Oxidative Phosphorylation	2.57	0.173	-3.638	ATP5F1B,ATPAF2,COX15,COX6B1,COX6B2,COX7A1,CYC1,NDUFA10,NDUFA7,NDUFB8,NDUFS2,NDUFS3,NDUFS7,NDUFS8,NDUFV1,NDUFV3,SURF1
Mitochondrial Dysfunction	2.57	0.152	#NUM!	APH1A,ATP5F1B,ATPAF2,COX15,COX6B1,COX6B2,COX7A1,CYC1,GPX4,HSD17B10,NDUFA10,NDUFA7,NDUFAF1,NDUFB8,NDUFS2,NDUFS3,NDUFS7,NDUFS8,NDUFV1,NDUFV3,SURF1,TXN2,UCP2,VDAC1
Polyamine Regulation in Colon Cancer	2.54	0.203	#NUM!	PPARG,PSMB10,PSMB6,PSMB7,PSMB9,PSMC4,PSMD2,PSMD3,PSMD4,PSMD8,PSME1,SAT2
FAT10 Signaling Pathway	2.03	0.192	#NUM!	PSMB10,PSMB6,PSMB7,PSMB9,PSMC4,PSMD2,PSMD3,PSMD4,PSMD8,PSME1
PPAR Signaling	1.65	0.146	0.775	HRAS,IL1RL2,MAP3K14,NCOR2,NFKBIE,NGFR,NR0B2,NR1H3,PDGFB,PDGFRA,PPARA,PPARG,RRAS,TAB1,TRAF2
Phenylalanine Degradation IV (Mammalian, via Side Chain)	1.62	0.286	-1	ACSF3,GOT1,HPD,IL4I1
BAG2 Signaling Pathway	1.54	0.152	#NUM!	ANXA2,MAPT,PSMB10,PSMB6,PSMB7,PSMB9,PSMC4,PSMD2,PSMD3,PSMD4,PSMD8,PSME1
Sonic Hedgehog Signaling	1.54	0.207	1.633	GLI1,GLI2,GRK2,PRKAG1,PRKAR1B,SUFU
Methylglyoxal Degradation III	1.52	0.267	#NUM!	AKR1C1/AKR1C2,AKR7A2,CYP2E1,PTGR1
Leucine Degradation I	1.49	0.333	#NUM!	BCAT2,HMGCL,IVD
Inhibition of ARE-Mediated mRNA Degradation Pathway	1.48	0.128	0.302	DCP1A,EDC3,EDC4,EXOSC5,NGFR,PPM1L,PPP2R1A,PRKAG1,PRKAR1B,PSMB10,PSMB6,PSMB7,PSMB9,PSMC4,PSMD2,PSMD3,PSMD4,PSMD8,PSME1,TNFSF12
NER (Nucleotide Excision Repair, Enhanced Pathway)	1.48	0.141	-1.387	CHAF1A,COPS3,COPS7A,ERCC2,GTF2H4,H4C2,NEDD8,POLD1,POLD2,POLR2F,POLR2G,POLR2L,UVSSA,XAB2
Spermine and Spermidine Degradation I	1.44	0.5	#NUM!	PAOX,SAT2
White Adipose Tissue Browning Pathway	1.34	0.129	-3.153	ADCY1,CACNG8,CAMP,CREB3L3,CTBP1,FGFR2,FGFR4,FNDC5,GPBAR1,GUCY1A2,PPARA,PPARG,PRKAB1,PRKAG1,PRKAR1B,RARG,THRA
Isoleucine Degradation I	1.33	0.235	-2	BCAT2,ECHS1,HADHA,HSD17B10
Huntington's Disease Signaling	1.33	0.113	-0.302	AP2A2,ARFIP2,ATP5F1B,CAPN11,CAPNS1,CREB3L3,DLG4,GNA11,GNA15,HDAC5,HIP1,HRAS,NCOR2,NGF,PDPK1,POLR2F,POLR2G,POLR2L,PRKCB,PSMB10,PSMB6,PSMB7,PSMB9,PSMC4,PSMD2,PSMD3,PSMD4,PSMD8,PSME1,VAMP2,VTI1A
Sirtuin Signaling Pathway	1.33	0.113	-0.784	ATG101,ATG12,ATP5F1B,CYC1,DOT1L,H1-0,H3C3,HSF1,MYCN,NDUFA10,NDUFA7,NDUFAF1,NDUFB8,NDUFS2,NDUFS3,NDUFS7,NDUFS8,NDUFV1,NDUFV3,NR1H3,PCK2,POLR2F,PPARA,PPARG,RRP9,SLC25A6,SREBF1,TRIM28,UCP2,VDAC1,XRCC6
3hRoyalBlue Significant to mRS at 90day
Ingenuity Canonical Pathways	-log(p-value)	Ratio	z-score	Molecules
EIF2 Signaling	4.66	0.0792	-3	EIF2B1,EIF2B5,EIF3B,EIF3H,EIF3L,EIF5B,RPL10,RPL14,RPL18,RPL19,RPL35,RPL8,RPS16,RPS19,RPS21,RPS3
Calcium-induced T Lymphocyte Apoptosis	2.89	0.0879	-2.449	CD3D,CD3E,CD3G,HDAC1,NFATC2,PLCG1,TRAV16,ZAP70
tRNA Charging	2.74	0.132	-2.236	AARS2,HARS1,SARS2,VARS2,YARS2
Assembly of RNA Polymerase I Complex	2.74	0.273	#NUM!	POLR1C,POLR1E,TAF1B
Regulation of eIF4 and p70S6K Signaling	2.21	0.0595	#NUM!	EIF2B1,EIF2B5,EIF3B,EIF3H,EIF3L,ITGB7,RPS16,RPS19,RPS21,RPS3
Lipid Antigen Presentation by CD1	2.04	0.0909	#NUM!	CD3D,CD3E,CD3G,PDIA3,TRAV16
Regulation of IL-2 Expression in Activated and Anergic T Lymphocytes	2.04	0.064	-2.121	CD3D,CD3E,CD3G,LAT,NFATC2,PLCG1,TRAV16,ZAP70
Phospholipase C Signaling	2.01	0.0475	-2.828	CD3D,CD3E,CD3G,GNB5,HDAC1,ITGB7,LAT,NFATC2,PLA2G4B,PLCG1,RHOC,RHOH,TRAV16,ZAP70
Primary Immunodeficiency Signaling	1.79	0.0952	#NUM!	ADA,CD3D,CD3E,ZAP70
iCOS-iCOSL Signaling in T Helper Cells	1.79	0.0576	-2	CD3D,CD3E,CD3G,LAT,NFATC2,PLCG1,TRAV16,ZAP70
Cytotoxic T Lymphocyte-mediated Apoptosis of Target Cells	1.78	0.0781	-1	CD3D,CD3E,CD3G,DFFA,TRAV16
Th17 Activation Pathway	1.76	0.0614	#NUM!	CD3D,CD3E,CD3G,IL21R,IL23A,NFATC2,TRAV16
mTOR Signaling	1.74	0.0505	#NUM!	EIF3B,EIF3H,EIF3L,EIF4B,RHOC,RHOH,RPS16,RPS19,RPS21,RPS3
Antiproliferative Role of TOB in T Cell Signaling	1.72	0.0758	2	CCNE1,CD3D,CD3E,CD3G,TRAV16
CTLA4 Signaling in Cytotoxic T Lymphocytes	1.68	0.0593	#NUM!	CD3D,CD3E,CD3G,LAT,PLCG1,TRAV16,ZAP70
Lanosterol Biosynthesis	1.63	1	#NUM!	LSS
CD28 Signaling in T Helper Cells	1.62	0.0537	-2	CD3D,CD3E,CD3G,LAT,NFATC2,PLCG1,TRAV16,ZAP70
Oxidative Phosphorylation	1.57	0.0612	-2.449	COX11,NDUFA6,NDUFA9,NDUFAB1,NDUFB8,NDUFV2
Role of NFAT in Regulation of the Immune Response	1.5	0.0461	-2.646	CD3D,CD3E,CD3G,GNB5,IPO5,LAT,NFATC2,PLCG1,TRAV16,ZAP70
PKCθ Signaling in T Lymphocytes	1.49	0.0479	-2.646	CACNB3,CD3D,CD3E,CD3G,LAT,NFATC2,PLCG1,TRAV16,ZAP70
Cholesterol Biosynthesis I	1.45	0.154	#NUM!	EBP,LSS
Cholesterol Biosynthesis II (via 24,25-dihydrolanosterol)	1.45	0.154	#NUM!	EBP,LSS
Cholesterol Biosynthesis III (via Desmosterol)	1.45	0.154	#NUM!	EBP,LSS
CCR5 Signaling in Macrophages	1.38	0.0511	#NUM!	CACNB3,CD3D,CD3E,CD3G,GNB5,PLCG1,TRAV16
GDP-L-fucose Biosynthesis II (from L-fucose)	1.34	0.5	#NUM!	FCSK
3hRoyalBlue Significant to NIHSS at 90day
Ingenuity Canonical Pathways	-log(p-value)	Ratio	z-score	Molecules
EIF2 Signaling	4.66	0.0792	-3	EIF2B1,EIF2B5,EIF3B,EIF3H,EIF3L,EIF5B,RPL10,RPL14,RPL18,RPL19,RPL35,RPL8,RPS16,RPS19,RPS21,RPS3
Calcium-induced T Lymphocyte Apoptosis	2.89	0.0879	-2.449	CD3D,CD3E,CD3G,HDAC1,NFATC2,PLCG1,TRAV16,ZAP70
tRNA Charging	2.74	0.132	-2.236	AARS2,HARS1,SARS2,VARS2,YARS2
Assembly of RNA Polymerase I Complex	2.74	0.273	#NUM!	POLR1C,POLR1E,TAF1B
Regulation of eIF4 and p70S6K Signaling	2.21	0.0595	#NUM!	EIF2B1,EIF2B5,EIF3B,EIF3H,EIF3L,ITGB7,RPS16,RPS19,RPS21,RPS3
Lipid Antigen Presentation by CD1	2.04	0.0909	#NUM!	CD3D,CD3E,CD3G,PDIA3,TRAV16
Regulation of IL-2 Expression in Activated and Anergic T Lymphocytes	2.04	0.064	-2.828	CD3D,CD3E,CD3G,LAT,NFATC2,PLCG1,TRAV16,ZAP70
Phospholipase C Signaling	2.01	0.0475	-2.828	CD3D,CD3E,CD3G,GNB5,HDAC1,ITGB7,LAT,NFATC2,PLA2G4B,PLCG1,RHOC,RHOH,TRAV16,ZAP70
Primary Immunodeficiency Signaling	1.79	0.0952	#NUM!	ADA,CD3D,CD3E,ZAP70
iCOS-iCOSL Signaling in T Helper Cells	1.79	0.0576	-2	CD3D,CD3E,CD3G,LAT,NFATC2,PLCG1,TRAV16,ZAP70
Cytotoxic T Lymphocyte-mediated Apoptosis of Target Cells	1.78	0.0781	-1	CD3D,CD3E,CD3G,DFFA,TRAV16
Th17 Activation Pathway	1.76	0.0614	#NUM!	CD3D,CD3E,CD3G,IL21R,IL23A,NFATC2,TRAV16
mTOR Signaling	1.74	0.0505	#NUM!	EIF3B,EIF3H,EIF3L,EIF4B,RHOC,RHOH,RPS16,RPS19,RPS21,RPS3
Antiproliferative Role of TOB in T Cell Signaling	1.72	0.0758	2	CCNE1,CD3D,CD3E,CD3G,TRAV16
CTLA4 Signaling in Cytotoxic T Lymphocytes	1.68	0.0593	#NUM!	CD3D,CD3E,CD3G,LAT,PLCG1,TRAV16,ZAP70
Lanosterol Biosynthesis	1.63	1	#NUM!	LSS
CD28 Signaling in T Helper Cells	1.62	0.0537	-2	CD3D,CD3E,CD3G,LAT,NFATC2,PLCG1,TRAV16,ZAP70
Oxidative Phosphorylation	1.57	0.0612	-2.449	COX11,NDUFA6,NDUFA9,NDUFAB1,NDUFB8,NDUFV2
Role of NFAT in Regulation of the Immune Response	1.5	0.0461	-2.646	CD3D,CD3E,CD3G,GNB5,IPO5,LAT,NFATC2,PLCG1,TRAV16,ZAP70
PKCθ Signaling in T Lymphocytes	1.49	0.0479	-2.646	CACNB3,CD3D,CD3E,CD3G,LAT,NFATC2,PLCG1,TRAV16,ZAP70
Cholesterol Biosynthesis I	1.45	0.154	#NUM!	EBP,LSS
Cholesterol Biosynthesis II (via 24,25-dihydrolanosterol)	1.45	0.154	#NUM!	EBP,LSS
Cholesterol Biosynthesis III (via Desmosterol)	1.45	0.154	#NUM!	EBP,LSS
CCR5 Signaling in Macrophages	1.38	0.0511	#NUM!	CACNB3,CD3D,CD3E,CD3G,GNB5,PLCG1,TRAV16
GDP-L-fucose Biosynthesis II (from L-fucose)	1.34	0.5	#NUM!	FCSK
Table S5B. IPA Canonical Pathway Enrichment (p<0.05) for outcome-significant WGCNA modules using gene expression at 5 hours from IS onset
5hCyan Significant to mRS at 90day
Ingenuity Canonical Pathways	-log(p-value)	Ratio	z-score	Molecules
3-phosphoinositide Degradation	4.13	0.0824	3.317	ACP6,DUSP13,MTMR3,MTMR7,NOCT,NUDT16,PPM1H,PPP1R12B,PTEN,PTPN11,PTPN12,PXYLP1,SIRPA,SSH1,SSH2
D-myo-inositol (1,4,5,6)-Tetrakisphosphate Biosynthesis	3.89	0.0824	3.162	ACP6,DUSP13,MTMR7,NOCT,NUDT16,PPM1H,PPP1R12B,PTEN,PTPN11,PTPN12,PXYLP1,SIRPA,SSH1,SSH2
D-myo-inositol (3,4,5,6)-tetrakisphosphate Biosynthesis	3.89	0.0824	3.162	ACP6,DUSP13,MTMR7,NOCT,NUDT16,PPM1H,PPP1R12B,PTEN,PTPN11,PTPN12,PXYLP1,SIRPA,SSH1,SSH2
3-phosphoinositide Biosynthesis	3.77	0.0765	3.317	ACP6,DUSP13,MTMR7,NOCT,NUDT16,PIK3R5,PPM1H,PPP1R12B,PTEN,PTPN11,PTPN12,PXYLP1,SIRPA,SSH1,SSH2
Superpathway of Inositol Phosphate Compounds	3.62	0.0711	3.464	ACP6,DUSP13,INPP5A,MTMR7,NOCT,NUDT16,PIK3R5,PPM1H,PPP1R12B,PTEN,PTPN11,PTPN12,PXYLP1,SIRPA,SSH1,SSH2
D-myo-inositol-5-phosphate Metabolism	3.48	0.0753	3.162	ACP6,DUSP13,MTMR7,NOCT,NUDT16,PPM1H,PPP1R12B,PTEN,PTPN11,PTPN12,PXYLP1,SIRPA,SSH1,SSH2
FLT3 Signaling in Hematopoietic Progenitor Cells	3.06	0.103	2.828	CBL,CREBBP,FLT3,MAPK1,PIK3R5,PTPN11,RALB,STAT5B
Molecular Mechanisms of Cancer	3.04	0.0529	#NUM!	ADCY4,BRAF,CAMK2G,CASP10,CBL,CDK19,CDKN2D,CFLAR,CREBBP,CRK,GNAQ,GNAT2,HIPK2,ITGA1,MAPK1,MAX,MDM2,NFKBIA,NOTCH1,PIK3R5,PRKDC,PTPN11,RALB
iNOS Signaling	2.96	0.13	2.449	CREBBP,IFNGR2,IRAK3,MAPK1,NFKBIA,TLR4
Melanoma Signaling	2.82	0.122	2.236	BRAF,MAPK1,MDM2,PIK3R5,PTEN,RALB
Ephrin Receptor Signaling	2.73	0.0657	3.162	ARPC5,CREBBP,CRK,CRKL,EPHB4,GNAQ,GNAT2,ITGA1,MAP4K4,MAPK1,PTPN11,RALB,SDC2
NAD Salvage Pathway II	2.66	0.182	2	ACP6,NMNAT1,NT5C2,PXYLP1
Gαi Signaling	2.62	0.0746	2.121	ADCY4,ADORA3,CXCR2,FPR1,FPR2,GNAQ,GNAT2,LTB4R,MAPK1,RALB
IL-10 Signaling	2.61	0.0972	#NUM!	FCGR2A,IL10RB,IL4R,MAP4K4,MAPK1,NFKBIA,SP1
Insulin Receptor Signaling	2.59	0.0741	2.53	ASIC2,CBL,CRK,CRKL,GRB10,MAPK1,PIK3R5,PTEN,PTPN11,RALB
B Cell Receptor Signaling	2.58	0.0659	2.714	BCL6,CAMK2G,CREBBP,FCGR2A,MAP3K2,MAPK1,NFKBIA,PIK3R5,PTEN,PTPN11,RALB,RASSF5
Estrogen-Dependent Breast Cancer Signaling	2.54	0.0946	2.646	CREBBP,IGF1R,MAPK1,PIK3R5,RALB,SP1,STAT5B
Renal Cell Carcinoma Signaling	2.48	0.0921	2.449	CREBBP,CRK,HGF,MAPK1,PIK3R5,PTPN11,RALB
G-Protein Coupled Receptor Signaling	2.36	0.0556	#NUM!	ADCY4,ADORA3,BRAF,CAMK2G,CREBBP,CXCR2,FPR1,FPR2,GNAQ,LTB4R,MAPK1,NFKBIA,PDE6H,PIK3R5,RALB
PI3K/AKT Signaling	2.32	0.0612	1.342	CXCR2,IL10RB,IL13RA1,IL17RA,IL4R,ITGA1,MAPK1,MCL1,MDM2,NFKBIA,PTEN,RALB
HOTAIR Regulatory Pathway	2.27	0.0667	0.333	AGO2,CREBBP,H3-3A/H3-3B,MDM2,MMP25,NFKBIA,PIK3R5,PTEN,RCOR1,TLR4
ErbB2-ErbB3 Signaling	2.26	0.0952	1.633	MAPK1,PIK3R5,PTEN,RALB,SP1,STAT5B
Chronic Myeloid Leukemia Signaling	2.25	0.0762	#NUM!	CRK,CRKL,MAPK1,MDM2,PIK3R5,PTPN11,RALB,STAT5B
FGF Signaling	2.24	0.0833	2.646	CREBBP,CRK,CRKL,HGF,MAPK1,PIK3R5,PTPN11
fMLP Signaling in Neutrophils	2.22	0.0698	1.342	ARPC5,FPR1,FPR2,GNAQ,GNAT2,MAPK1,NFKBIA,PIK3R5,RALB
Prolactin Signaling	2.21	0.0824	2.449	CREBBP,MAPK1,PIK3R5,PTPN11,RALB,SP1,STAT5B
Integrin Signaling	2.2	0.0591	2.333	ARPC5,BRAF,CRK,CRKL,ITGA1,MAPK1,NEDD9,PIK3R5,PPP1R12B,PTEN,RALB,TSPAN2
Role of JAK1 and JAK3 in γc Cytokine Signaling	2.16	0.0909	#NUM!	IL4R,MAPK1,PIK3R5,PTPN11,RALB,STAT5B
PPARα/RXRα Activation	2.16	0.0611	-1.414	ACOX1,ACVR1B,ADCY4,CREBBP,GNAQ,MAP4K4,MAPK1,MED23,NFKBIA,RALB,STAT5B
Cancer Drug Resistance By Drug Efflux	2.12	0.104	#NUM!	BRAF,MAPK1,MDM2,PTEN,RALB
STAT3 Pathway	2.11	0.0672	2.449	CXCR2,HGF,IGF1R,IL10RB,IL13RA1,IL17RA,IL4R,MAPK1,RALB
DNA Methylation and Transcriptional Repression Signaling	2.11	0.129	#NUM!	DNMT3A,H3-3A/H3-3B,H4C14,H4C8
Acute Myeloid Leukemia Signaling	2.1	0.0787	2.449	BRAF,FLT3,MAPK1,PIK3R5,RALB,RARA,STAT5B
GM-CSF Signaling	2.07	0.087	2.449	CAMK2G,MAPK1,PIK3R5,PTPN11,RALB,STAT5B
Role of JAK2 in Hormone-like Cytokine Signaling	2.06	0.125	#NUM!	EPOR,PTPN11,SIRPA,STAT5B
Myc Mediated Apoptosis Signaling	2.05	0.1	-0.447	CFLAR,CREBBP,MAX,MCL1,MDM2
ERK5 Signaling	2.04	0.0857	2.449	CREBBP,GNAQ,MAP3K2,MEF2D,PTPN11,RALB
Neuregulin Signaling	2.04	0.0702	1.342	CRK,CRKL,ITGA1,MAPK1,PTEN,PTPN11,RALB,STAT5B
Transcriptional Regulatory Network in Embryonic Stem Cells	2.01	0.098	#NUM!	FOXC1,H3-3A/H3-3B,H4C14,H4C8,KAT6A
Fcγ Receptor-mediated Phagocytosis in Macrophages and Monocytes	2	0.0753	1.89	ARPC5,CBL,CRK,FCGR2A,MAPK1,MYO5A,PTEN
Melanocyte Development and Pigmentation Signaling	2	0.0753	2.646	ADCY4,CREBBP,CRK,MAPK1,PIK3R5,PTPN11,RALB
Antiproliferative Role of Somatostatin Receptor 2	1.95	0.0822	2.236	BRAF,GUCY2D,MAPK1,PIK3R5,PTPN11,RALB
IL-7 Signaling Pathway	1.95	0.0822	2.236	BCL6,HGF,MAPK1,MCL1,PIK3R5,STAT5B
Angiopoietin Signaling	1.9	0.08	1.342	CRK,NFKBIA,PIK3R5,PTPN11,RALB,STAT5B
Glioma Signaling	1.89	0.0661	1.633	CAMK2G,CDKN2D,IGF1R,MAPK1,MDM2,PIK3R5,PTEN,RALB
p53 Signaling	1.88	0.0714	0.816	CSNK1D,HIPK2,MDM2,PIK3R5,PRKDC,PTEN,TP53INP1
Toll-like Receptor Signaling	1.87	0.0789	2.449	IRAK3,MAP4K4,MAPK1,NFKBIA,TLR2,TLR4
HIF1α Signaling	1.82	0.0547	2.714	BRAF,CAMK2G,CREBBP,HGF,MAPK1,MDM2,MKNK1,MMP25,NCOA1,PIK3R5,RALB
Sumoylation Pathway	1.82	0.0693	0	CREBBP,DNMT3A,MDM2,NFKBIA,RCOR1,SP1,SP100
Relaxin Signaling	1.81	0.06	1.633	ADCY4,BRAF,GNAQ,GNAT2,GUCY2D,MAPK1,NFKBIA,PDE6H,PIK3R5
α-Adrenergic Signaling	1.77	0.068	2.236	ADCY4,GNAQ,GNAT2,MAPK1,PYGL,RALB,SLC8A1
PPAR Signaling	1.77	0.068	-1.134	CREBBP,MAP4K4,MAPK1,NCOA1,NFKBIA,RALB,STAT5B
JAK/Stat Signaling	1.75	0.0741	2.449	GNAQ,MAPK1,PIK3R5,PTPN11,RALB,STAT5B
IL-2 Signaling	1.73	0.0833	2.236	MAPK1,PIK3R5,PTPN11,RALB,STAT5B
HGF Signaling	1.72	0.0615	2.646	CRKL,HGF,ITGA1,MAP3K2,MAPK1,PIK3R5,PTPN11,RALB
Thrombopoietin Signaling	1.67	0.0806	2.236	MAPK1,PIK3R5,PTPN11,RALB,STAT5B
Prostate Cancer Signaling	1.67	0.0648	#NUM!	CREBBP,MAPK1,MDM2,NFKBIA,PIK3R5,PTEN,RALB
Role of PI3K/AKT Signaling in the Pathogenesis of Influenza	1.64	0.0794	#NUM!	CRK,CRKL,MAPK1,NFKBIA,PIK3R5
IL-22 Signaling	1.64	0.125	#NUM!	IL10RB,MAPK1,STAT5B
Phosphatidylglycerol Biosynthesis II (Non-plastidic)	1.64	0.125	#NUM!	ABHD5,LPCAT2,PGS1
PI3K Signaling in B Lymphocytes	1.62	0.0588	1.414	CAMK2G,CBL,IL4R,MAPK1,NFKBIA,PTEN,RALB,TLR4
Apelin Endothelial Signaling Pathway	1.62	0.0588	1.633	ADCY4,GNAQ,GNAT2,MAPK1,MEF2D,PIK3R5,RALB,SP1
LPS/IL-1 Mediated Inhibition of RXR Function	1.61	0.0507	0	ABCG1,ACOX1,ACSL4,CHST11,CHST15,CHST2,GSTO2,NCOA1,RARA,SLC35A2,TLR4
Estrogen Receptor Signaling	1.61	0.0435	3.153	ADCY4,CREBBP,GNAQ,GNAT2,IGF1R,MAPK1,MCU,MED23,MMP25,NCOA1,NOTCH1,PIK3R5,PPP1R12B,PRKDC,PTEN,RALB,SP1
Role of JAK family kinases in IL-6-type Cytokine Signaling	1.6	0.12	#NUM!	MAPK1,PTPN11,STAT5B
Pyridoxal 5'-phosphate Salvage Pathway	1.59	0.0769	2.236	BRAF,CSNK1D,DYRK1A,MAK,MAPK1
NAD Phosphorylation and Dephosphorylation	1.59	0.2	#NUM!	ACP6,PXYLP1
Role of RIG1-like Receptors in Antiviral Innate Immunity	1.59	0.0909	#NUM!	CASP10,CREBBP,NFKBIA,TRIM25
Role of Tissue Factor in Cancer	1.56	0.0614	#NUM!	GNAQ,MAPK1,PIK3R5,PTEN,PTPN11,RALB,STAT5B
IL-17A Signaling in Airway Cells	1.54	0.0746	0.447	IL17RA,MAPK1,NFKBIA,PIK3R5,PTEN
cAMP-mediated signaling	1.54	0.0495	3.317	ADCY4,ADORA3,BRAF,CAMK2G,CREBBP,CXCR2,FPR1,FPR2,LTB4R,MAPK1,PDE6H
FAK Signaling	1.54	0.0609	#NUM!	CRK,CRKL,ITGA1,MAPK1,PIK3R5,PTEN,RALB
Wnt/β-catenin Signaling	1.53	0.0536	0.816	ACVR1B,CDH2,CREBBP,CSNK1D,FRAT1,GNAQ,MDM2,RARA,TLE3
NGF Signaling	1.52	0.0603	2.646	CREBBP,CRK,MAP3K2,MAPK1,PIK3R5,PTPN11,RALB
Corticotropin Releasing Hormone Signaling	1.5	0.0559	2.646	ADCY4,ARPC5,BRAF,CREBBP,GNAQ,GUCY2D,MAPK1,MEF2D
Gαs Signaling	1.49	0.0593	2.236	ADCY4,BRAF,CREBBP,GNAQ,GNAT2,MAPK1,RAPGEF2
IL-1 Signaling	1.47	0.0638	#NUM!	ADCY4,GNAQ,GNAT2,IRAK3,MAPK1,NFKBIA
TGF-β Signaling	1.45	0.0632	1.633	ACVR1B,CREBBP,INHBB,MAPK1,RALB,SKI
TREM1 Signaling	1.42	0.0694	2.236	MAPK1,STAT5B,TLR2,TLR4,TREM1
Ephrin B Signaling	1.42	0.0694	2	CBL,EPHB4,GNAQ,GNAT2,MAPK1
Hypoxia Signaling in the Cardiovascular System	1.42	0.0694	1	CREBBP,CSNK1D,MDM2,NFKBIA,PTEN
IL-8 Signaling	1.39	0.0485	2.646	BRAF,CXCR2,GNAQ,GNAT2,IRAK3,MAP4K4,MAPK1,NFKBIA,PIK3R5,RALB
NF-κB Signaling	1.38	0.0483	1.897	BRAF,CREBBP,IGF1R,IRAK3,MAP4K4,NFKBIA,PIK3R5,RALB,TLR2,TLR4
Reelin Signaling in Neurons	1.37	0.056	2.646	ARPC5,CAMK2G,CDH2,CRK,CRKL,MAPK1,PIK3R5
Epithelial Adherens Junction Signaling	1.37	0.0526	#NUM!	ACVR1B,ARPC5,CDH2,CRK,HGF,NOTCH1,PTEN,RALB
Neurotrophin/TRK Signaling	1.36	0.0667	2.236	CREBBP,MAPK1,PIK3R5,PTPN11,RALB
Axonal Guidance Signaling	1.35	0.0393	#NUM!	ADAM19,ARPC5,CRK,CRKL,EPHB4,GNAQ,GNAT2,ITGA1,KLC1,MAPK1,MKNK1,MMP25,PIK3R5,PLXNA2,PTPN11,RALB,RASSF5,SDC2,SEMA4D
ERK/MAPK Signaling	1.35	0.0476	2.333	BRAF,CREBBP,CRK,CRKL,H3-3A/H3-3B,ITGA1,MAPK1,MKNK1,PIK3R5,RALB
IL-6 Signaling	1.34	0.0551	2.646	MAP4K4,MAPK1,MCL1,NFKBIA,PIK3R5,PTPN11,RALB
Thyroid Cancer Signaling	1.34	0.0658	1.342	BRAF,MAPK1,PIK3R5,PTEN,RALB
Chemokine Signaling	1.34	0.0658	1.342	CAMK2G,GNAQ,MAPK1,PPP1R12B,RALB
Apoptosis Signaling	1.34	0.0594	-0.447	CASP10,MAP4K4,MAPK1,MCL1,NFKBIA,RALB
Endothelin-1 Signaling	1.32	0.0489	1.667	ADCY4,BRAF,CASP10,GNAQ,GNAT2,GUCY2D,MAPK1,PIK3R5,RALB
IGF-1 Signaling	1.31	0.0583	2.449	GRB10,IGF1R,MAPK1,PIK3R5,PTPN11,RALB
Lymphotoxin β Receptor Signaling	1.3	0.0741	#NUM!	CREBBP,MAPK1,NFKBIA,PIK3R5
IL-3 Signaling	1.3	0.0641	2.236	CRKL,MAPK1,PIK3R5,RALB,STAT5B
Role of NFAT in Cardiac Hypertrophy	1.3	0.0467	3.162	ADCY4,CAMK2G,GNAQ,IGF1R,MAPK1,MEF2D,PIK3R5,RALB,RCAN1,SLC8A1
5hDarkOrange Significant to mRS at 90day
Ingenuity Canonical Pathways	-log(p-value)	Ratio	z-score	Molecules
EIF2 Signaling	7.85	0.0842	-2.121	ATF4,EIF3M,RPL11,RPL13,RPL14,RPL22,RPL24,RPL35,RPL39L,RPS11,RPS13,RPS15A,RPS19,RPS21,RPS23,RPS27A,RPS3
Oxidative Phosphorylation	4.72	0.0918	-3	ATP5MF,COX17,COX5A,DMAC2L,NDUFA6,NDUFAB1,NDUFB2,NDUFS5,NDUFV2
Coronavirus Pathogenesis Pathway	4.53	0.0645	2.714	ATF4,E2F6,HDAC8,RPS11,RPS13,RPS15A,RPS19,RPS21,RPS23,RPS27A,RPS3,TOMM70
Mitochondrial Dysfunction	4.5	0.0696	#NUM!	ATP5MF,COX17,COX5A,DMAC2L,NDUFA6,NDUFAB1,NDUFB2,NDUFS5,NDUFV2,PDHA1,VDAC3
mTOR Signaling	3.62	0.0556	#NUM!	EIF3M,PRKCA,RPS11,RPS13,RPS15A,RPS19,RPS21,RPS23,RPS27A,RPS3,RPS6KC1
Regulation of eIF4 and p70S6K Signaling	2.95	0.0536	#NUM!	EIF3M,RPS11,RPS13,RPS15A,RPS19,RPS21,RPS23,RPS27A,RPS3
Gluconeogenesis I	2.3	0.13	#NUM!	ENO2,MDH1,ME3
Dolichyl-diphosphooligosaccharide Biosynthesis	2.02	0.2	#NUM!	ALG5,DPM3
Sirtuin Signaling Pathway	2.02	0.0365	2.449	NDUFA6,NDUFAB1,NDUFB2,NDUFS5,NDUFV2,PDHA1,POLR1E,TIMM9,TOMM70,VDAC3
Nucleotide Excision Repair Pathway	1.8	0.0857	#NUM!	GTF2H5,POLR2D,POLR2H
NER (Nucleotide Excision Repair, Enhanced Pathway)	1.75	0.0505	-2.236	GTF2H5,PCNA,POLE4,POLR2D,POLR2H
S-methyl-5'-thioadenosine Degradation II	1.52	0.5	#NUM!	MTAP
Cardiolipin Biosynthesis II	1.52	0.5	#NUM!	PTPMT1
Estrogen Receptor Signaling	1.42	0.0281	-1	ATF4,GNB5,HSP90AA1,NDUFA6,NDUFAB1,NDUFB2,NDUFS5,NDUFV2,PCNA,PLCG1,PRKCA
Assembly of RNA Polymerase II Complex	1.39	0.06	#NUM!	GTF2H5,POLR2D,POLR2H
Androgen Signaling	1.37	0.0361	#NUM!	GNB5,GTF2H5,HSP90AA1,POLR2D,POLR2H,PRKCA
NAD Salvage Pathway II	1.36	0.0909	#NUM!	ACP1,NT5C3B
Diphthamide Biosynthesis	1.35	0.333	#NUM!	DPH6
Methylglyoxal Degradation I	1.35	0.333	#NUM!	GLO1
5hDarkRed Significant to mRS at 90day
Ingenuity Canonical Pathways	-log(p-value)	Ratio	z-score	Molecules
ErbB4 Signaling	6.52	0.169	2.646	APH1A,GRB2,MAPK1,NCSTN,PDPK1,PIK3CD,PLCG2,PRKCD,PRKCZ,PSEN1,PSENEN
Leukocyte Extravasation Signaling	6.34	0.0963	3.153	ACTN1,GNAI2,ICAM3,ITGAM,MAPK1,NCF2,PECAM1,PIK3CD,PLCG2,PRKCD,PRKCZ,PTK2B,PXN,RASSF5,SELPLG,TIMP2,VASP,WAS
Prolactin Signaling	5.32	0.129	3.162	CREBBP,GRB2,IRF1,MAPK1,PDPK1,PIK3CD,PLCG2,PRKCD,PRKCZ,STAT3,STAT5B
HGF Signaling	4.92	0.1	3.162	ELF1,ELF4,GRB2,ITGA5,ITGAM,MAP3K3,MAPK1,PIK3CD,PLCG2,PRKCD,PRKCZ,PXN,STAT3
Growth Hormone Signaling	4.39	0.127	3	MAPK1,PDPK1,PIK3CD,PLCG2,PRKCD,PRKCZ,RPS6KA1,STAT3,STAT5B
Fcγ Receptor-mediated Phagocytosis in Macrophages and Monocytes	4.18	0.108	2.53	ARPC1A,CBL,FYB1,MAPK1,PRKCD,PRKCZ,PTK2B,PXN,VASP,WAS
FLT3 Signaling in Hematopoietic Progenitor Cells	4.06	0.115	3	CBL,CREBBP,GRB2,MAPK1,PDPK1,PIK3CD,RPS6KA1,STAT3,STAT5B
Thrombopoietin Signaling	4.01	0.129	2.828	GRB2,MAPK1,PIK3CD,PLCG2,PRKCD,PRKCZ,STAT3,STAT5B
Glioma Signaling	3.88	0.0909	3	CAMK1D,CAMK2G,CCND3,GRB2,HDAC4,IGF2R,MAPK1,PIK3CD,PLCG2,PRKCD,PRKCZ
ERK/MAPK Signaling	3.86	0.0714	3.742	CREBBP,ELF1,ELF4,GRB2,ITGA5,ITGAM,MAPK1,MKNK2,PIK3CD,PLCG2,PRKCD,PTK2B,PXN,RPS6KA1,STAT3
TREM1 Signaling	3.55	0.111	2.828	GRB2,ITGA5,MAPK1,NLRP12,PLCG2,STAT3,STAT5B,TYROBP
Neuregulin Signaling	3.45	0.0877	2.828	GRB2,ITGA5,ITGAM,MAPK1,PDPK1,PLCG2,PRKCD,PRKCZ,PSEN1,STAT5B
NGF Signaling	3.39	0.0862	3.162	CREBBP,GRB2,MAP3K3,MAPK1,PDPK1,PIK3CD,PLCG2,PRKCD,PRKCZ,RPS6KA1
14-3-3-mediated Signaling	3.19	0.0813	2.646	CBL,GRB2,MAPK1,PIK3CD,PLCG2,PRKCD,PRKCZ,RPS6KA1,STRADA,TUBA4A
Remodeling of Epithelial Adherens Junctions	3.13	0.109	#NUM!	ACTN1,ARPC1A,CLIP1,DNM1,MAPRE3,RAB5B,TUBA4A
Th1 Pathway	3.05	0.0849	2.333	APH1A,GRB2,IL6R,IRF1,NCSTN,PIK3CD,PSEN1,PSENEN,STAT3
HIF1α Signaling	3.01	0.0647	3.051	CAMK1D,CAMK2G,CREBBP,HIF1AN,IL6R,MAPK1,MKNK2,NCF2,PIK3CD,PLCG2,PRKCD,PRKCZ,STAT3
Th1 and Th2 Activation Pathway	2.95	0.071	#NUM!	APH1A,GRB2,IL6R,IRF1,NCSTN,PIK3CD,PSEN1,PSENEN,SPI1,STAT3,STAT5B
IL-8 Signaling	2.92	0.0631	3.464	ARRB2,CCND3,CXCR1,GNAI2,ITGAM,LASP1,MAPK1,NCF2,PIK3CD,PRKCD,PRKCZ,PTK2B,VASP
Non-Small Cell Lung Cancer Signaling	2.84	0.087	2	CCND3,GRB2,HDAC4,MAPK1,PDPK1,PIK3CD,RASSF5,RXRB
Actin Cytoskeleton Signaling	2.82	0.0591	2.887	ACTN1,ARHGAP24,ARPC1A,FGD3,GRB2,GSN,ITGA5,ITGAM,MAPK1,MYH11,PIK3CD,PXN,SLC9A1,WAS
FAK Signaling	2.8	0.0783	#NUM!	GRB2,ITGA5,ITGAM,MAPK1,PDPK1,PIK3CD,PLCG2,PXN,WAS
G-Protein Coupled Receptor Signaling	2.72	0.0556	#NUM!	ADORA1,CAMK2G,CREBBP,GNAI2,GRB2,HRH2,MAPK1,OPRL1,PDPK1,PIK3CD,PTK2B,RGS14,RPS6KA1,SMPDL3B,STAT3
Synaptogenesis Signaling Pathway	2.64	0.0528	3.873	ARPC1A,CACNG1,CAMK2G,CREBBP,GRB2,MAPK1,NECTIN1,NLGN3,PIK3CD,PLCG2,PRKCD,RAB5B,SYT7,SYT9,VTI1A,WAS
cAMP-mediated signaling	2.63	0.0586	2.887	ADORA1,AKAP13,CAMK1D,CAMK2G,CREBBP,GNAI2,HRH2,MAPK1,OPRL1,RGS14,RPS6KA1,SMPDL3B,STAT3
IL-3 Signaling	2.63	0.0897	2.646	GRB2,MAPK1,PIK3CD,PRKCD,PRKCZ,STAT3,STAT5B
Role of JAK family kinases in IL-6-type Cytokine Signaling	2.59	0.16	#NUM!	IL6R,MAPK1,STAT3,STAT5B
Integrin Signaling	2.5	0.0591	2.714	ACTN1,ARPC1A,GRB2,GSN,ITGA5,ITGAM,MAPK1,PIK3CD,PLCG2,PXN,VASP,WAS
Protein Citrullination	2.49	0.5	#NUM!	PADI2,PADI4
Paxillin Signaling	2.48	0.0762	2.646	ACTN1,GRB2,ITGA5,ITGAM,MAPK1,PIK3CD,PTK2B,PXN
Molecular Mechanisms of Cancer	2.46	0.046	#NUM!	APH1A,ARHGEF11,CAMK2G,CBL,CCND3,CREBBP,FADD,GNAI2,GRB2,HDAC4,ITGA5,ITGAM,MAPK1,NCSTN,PIK3CD,PRKCD,PRKCZ,PSEN1,PSENEN,RABIF
ErbB2-ErbB3 Signaling	2.45	0.0952	2.449	GRB2,MAPK1,PDPK1,PIK3CD,STAT3,STAT5B
B Cell Receptor Signaling	2.41	0.0604	3.317	APBB1IP,CAMK2G,CREBBP,GRB2,MAP3K3,MAPK1,PDPK1,PIK3CD,PLCG2,PTK2B,RASSF5
Signaling by Rho Family GTPases	2.4	0.053	3.162	ARHGEF11,ARPC1A,CDC42EP2,CLIP1,GNAI2,ITGA5,ITGAM,MAPK1,NCF2,PIK3CD,PRKCZ,PTK2B,SLC9A1,WAS
GNRH Signaling	2.39	0.0601	3.162	CACNG1,CAMK2G,CREBBP,GNAI2,GRB2,MAP3K3,MAPK1,PRKCD,PRKCZ,PTK2B,PXN
Regulation of Cellular Mechanics by Calpain Protease	2.39	0.0814	#NUM!	ACTN1,CCND3,GRB2,ITGA5,ITGAM,MAPK1,PXN
MSP-RON Signaling In Macrophages Pathway	2.38	0.0734	2.828	CREBBP,GRB2,ITGAM,MAPK1,PIK3CD,PRKCZ,SBNO2,STAT3
Role of JAK1 and JAK3 in γc Cytokine Signaling	2.35	0.0909	#NUM!	GRB2,MAPK1,PIK3CD,PTK2B,STAT3,STAT5B
MSP-RON Signaling In Cancer Cells Pathway	2.31	0.0662	3	CREBBP,ELF1,ELF4,GRB2,MAPK1,PIK3CD,PLAUR,PTK2B,STAT3
CREB Signaling in Neurons	2.31	0.0417	4.379	ADGRG3,ADORA1,C5AR2,CACNG1,CAMK2G,CREBBP,CXCR1,GNAI2,GPR107,GPR108,GPR4,GRB2,HRH2,IGF2R,MAPK1,OPRL1,PIK3CD,PLCG2,POLR2A,PRKCD,PRKCZ,PTAFR,RPS6KA1,S1PR4
Acute Myeloid Leukemia Signaling	2.3	0.0787	1.633	CSF3R,GRB2,MAPK1,PIK3CD,SPI1,STAT3,STAT5B
Production of Nitric Oxide and Reactive Oxygen Species in Macrophages	2.3	0.0585	3.162	CREBBP,IRF1,MAP3K3,MAPK1,NCF2,PIK3CD,PLCG2,PRKCD,PRKCZ,SERPINA1,SPI1
Tec Kinase Signaling	2.3	0.0558	3.162	FADD,GNAI2,ITGA5,ITGAM,PIK3CD,PLCG2,PRKCD,PRKCZ,PTK2B,STAT3,STAT5B,WAS
Natural Killer Cell Signaling	2.28	0.0582	2.714	GRB2,HLA-E,MAP3K3,MAPK1,PIK3CD,PLCG2,PTK2B,PXN,RASSF5,TYROBP,WAS
Axonal Guidance Signaling	2.28	0.0435	#NUM!	ARHGEF11,ARPC1A,GLIS2,GNAI2,GRB2,ITGA5,ITGAM,MAPK1,NTNG2,PIK3CD,PLCG2,PRKCD,PRKCZ,PXN,RASSF5,SEMA4A,SEMA4D,SEMA6B,TUBA4A,VASP,WAS
GM-CSF Signaling	2.25	0.087	2.449	CAMK2G,GRB2,MAPK1,PIK3CD,STAT3,STAT5B
ErbB Signaling	2.23	0.0761	2.646	GRB2,MAPK1,PDPK1,PIK3CD,PLCG2,PRKCD,PRKCZ
Melatonin Signaling	2.22	0.0857	1.633	CAMK2G,GNAI2,MAPK1,PLCG2,PRKCD,PRKCZ
Amyloid Processing	2.21	0.1	-1.342	APH1A,MAPK1,NCSTN,PSEN1,PSENEN
Melanocyte Development and Pigmentation Signaling	2.2	0.0753	2.449	CREBBP,GRB2,MAPK1,PIK3CD,PLCG2,RPS6KA1,SH2B2
Cardiac Hypertrophy Signaling (Enhanced)	2.2	0.0421	3.9	AKAP13,ATF6,CACNG1,CAMK2G,CXCR1,GNAI2,HDAC4,IL17RA,IL6R,ITGA5,ITGAM,MAP3K3,MAPK1,MAPKAPK2,MKNK2,PIK3CD,PLCG2,PRKCD,PRKCZ,SMPDL3B,STAT3,TNFSF14
Role of JAK2 in Hormone-like Cytokine Signaling	2.19	0.125	#NUM!	PTPN1,SH2B2,STAT3,STAT5B
Renin-Angiotensin Signaling	2.17	0.0678	2.646	GRB2,MAPK1,PIK3CD,PLCG2,PRKCD,PRKCZ,PTK2B,STAT3
Breast Cancer Regulation by Stathmin1	2.16	0.0411	2.985	ADGRG3,ADORA1,ARHGEF11,C5AR2,CAMK1D,CAMK2G,CCND3,CREBBP,CXCR1,GPR107,GPR108,GPR4,GRB2,HRH2,MAPK1,OPRL1,PIK3CD,PRKCD,PRKCZ,PTAFR,S1PR4,STAT3,TUBA4A
Ephrin Receptor Signaling	2.14	0.0556	3.162	ARPC1A,CREBBP,GNAI2,GRB2,ITGA5,ITGAM,MAPK1,PXN,SH2D3C,STAT3,WAS
IL-7 Signaling Pathway	2.13	0.0822	2.449	CCND3,GRB2,MAPK1,PDPK1,PIK3CD,STAT5B
VEGF Signaling	2.13	0.0729	2.646	ACTN1,GRB2,MAPK1,PIK3CD,PLCG2,PTK2B,PXN
Cdc42 Signaling	2.09	0.0575	2.646	ARPC1A,CDC42EP2,CLIP1,FGD3,HLA-E,ITGA5,ITGAM,MAPK1,PRKCZ,WAS
Apelin Cardiomyocyte Signaling Pathway	2.08	0.0714	2.646	GNAI2,MAPK1,PIK3CD,PLCG2,PRKCD,PRKCZ,SLC9A1
Caveolar-mediated Endocytosis Signaling	2.08	0.08	#NUM!	FLOT2,HLA-E,ITGA5,ITGAM,PTPN1,RAB5B
GDNF Family Ligand-Receptor Interactions	2.08	0.08	2.236	DOK3,GRB2,MAPK1,PDLIM7,PIK3CD,PLCG2
Neurotrophin/TRK Signaling	2.08	0.08	2.449	CREBBP,GRB2,MAPK1,PDPK1,PIK3CD,RPS6KA1
Lymphotoxin β Receptor Signaling	2.06	0.0926	2	CREBBP,MAPK1,PDPK1,PIK3CD,TNFSF14
PTEN Signaling	2.06	0.0604	-2.646	CBL,GRB2,IGF2R,ITGA5,ITGAM,MAPK1,PDPK1,PIK3CD,PRKCZ
Chemokine Signaling	2.05	0.0789	2.449	CAMK1D,CAMK2G,GNAI2,MAPK1,PLCG2,PTK2B
Th2 Pathway	2.05	0.0645	2.121	APH1A,GRB2,NCSTN,PIK3CD,PSEN1,PSENEN,SPI1,STAT5B
GP6 Signaling Pathway	2.05	0.0645	2.646	APBB1IP,FYB1,GRB2,PDPK1,PIK3CD,PLCG2,PRKCD,PRKCZ
Thrombin Signaling	2.04	0.0539	3.317	ARHGEF11,CAMK1D,CAMK2G,GNAI2,GRB2,MAPK1,PDPK1,PIK3CD,PLCG2,PRKCD,PRKCZ
Neuropathic Pain Signaling In Dorsal Horn Neurons	2.03	0.07	2.646	CAMK1D,CAMK2G,MAPK1,PIK3CD,PLCG2,PRKCD,PRKCZ
CNTF Signaling	2.03	0.0909	2.236	GRB2,MAPK1,PIK3CD,RPS6KA1,STAT3
G Beta Gamma Signaling	1.99	0.063	2.828	CACNG1,GNAI2,GRB2,MAPK1,PDPK1,PLCG2,PRKCD,PRKCZ
Inositol Pyrophosphates Biosynthesis	1.97	0.286	#NUM!	IP6K1,IP6K2
Virus Entry via Endocytic Pathways	1.97	0.068	#NUM!	DNM1,HLA-E,ITGA5,PIK3CD,PLCG2,PRKCD,PRKCZ
p70S6K Signaling	1.97	0.0625	2.828	GNAI2,GRB2,MAPK1,PDPK1,PIK3CD,PLCG2,PRKCD,PRKCZ
Role of IL-17A in Arthritis	1.97	0.0877	#NUM!	IL17RA,MAPK1,MAPKAPK2,PIK3CD,RPS6KA1
Telomerase Signaling	1.97	0.068	2.449	ELF1,ELF4,GRB2,HDAC4,MAPK1,PDPK1,PIK3CD
IGF-1 Signaling	1.97	0.068	2.646	GRB2,MAPK1,PDPK1,PIK3CD,PRKCZ,PXN,STAT3
Notch Signaling	1.97	0.108	2	APH1A,NCSTN,PSEN1,PSENEN
fMLP Signaling in Neutrophils	1.95	0.062	2.828	ARPC1A,GNAI2,MAPK1,NCF2,PIK3CD,PRKCD,PRKCZ,WAS
Autophagy	1.94	0.0521	2.53	ATG2A,CAMKK2,CREBBP,LAMP1,MAPK1,PIK3CD,PLEKHM1,TFEB,ULK1,VPS39,WIPI2
Neuroinflammation Signaling Pathway	1.93	0.0467	3.317	APH1A,CREBBP,GLUL,HLA-E,IL6R,MAPK1,NCF2,NCSTN,PIK3CD,PLCG2,PSEN1,PSENEN,TIRAP,TYROBP
AMPK Signaling	1.92	0.0498	1.414	CAMKK2,CHRNA10,CREBBP,GNAI2,MAPK1,ORAI2,PFKFB4,PIK3CD,STIM1,STRADA,TBC1D1,ULK1
JAK/Stat Signaling	1.92	0.0741	1.633	GRB2,MAPK1,PIK3CD,PTPN1,STAT3,STAT5B
Role of NFAT in Cardiac Hypertrophy	1.9	0.0514	2.53	CACNG1,CAMK1D,CAMK2G,GNAI2,GRB2,HDAC4,MAPK1,PIK3CD,PLCG2,PRKCD,PRKCZ
VEGF Family Ligand-Receptor Interactions	1.9	0.0732	2.449	GRB2,MAPK1,PIK3CD,PLCG2,PRKCD,PRKCZ
IL-2 Signaling	1.88	0.0833	2.236	GRB2,MAPK1,PIK3CD,PTK2B,STAT5B
FGF Signaling	1.85	0.0714	2.449	CREBBP,GRB2,MAPK1,MAPKAPK2,PIK3CD,STAT3
Rac Signaling	1.82	0.0588	2.449	ARPC1A,ITGA5,ITGAM,MAPK1,NCF2,PIK3CD,PRKCZ,PTK2B
PI3K Signaling in B Lymphocytes	1.82	0.0588	2.121	ATF6,CAMK2G,CBL,MAPK1,PDPK1,PIK3CD,PLCG2,PRKCZ
Triacylglycerol Degradation	1.82	0.0976	#NUM!	ABHD2,NDST1,PLB1,PNPLA2
Oncostatin M Signaling	1.78	0.0952	2	GRB2,MAPK1,STAT3,STAT5B
IL-22 Signaling	1.74	0.125	#NUM!	MAPK1,STAT3,STAT5B
Role of Tissue Factor in Cancer	1.74	0.0614	#NUM!	ARRB2,MAPK1,PIK3CD,PLAUR,PTK2B,RPS6KA1,STAT5B
RANK Signaling in Osteoclasts	1.74	0.0674	2.449	CBL,GSN,MAP3K3,MAPK1,PIK3CD,PTK2B
Fc Epsilon RI Signaling	1.72	0.0609	2.646	GRB2,MAPK1,PDPK1,PIK3CD,PLCG2,PRKCD,PRKCZ
Actin Nucleation by ARP-WASP Complex	1.71	0.0667	2	ARPC1A,GRB2,ITGA5,ITGAM,VASP,WAS
Role of IL-17F in Allergic Inflammatory Airway Diseases	1.71	0.0909	#NUM!	CREBBP,IL17RA,MAPK1,RPS6KA1
PAK Signaling	1.71	0.0603	2.449	GRB2,ITGA5,ITGAM,MAPK1,PIK3CD,PTK2B,PXN
Phagosome Maturation	1.67	0.0552	#NUM!	HLA-E,LAMP1,NCF2,RAB5B,TUBA4A,TUBA4B,VPS39,VTI1A
Pentose Phosphate Pathway	1.66	0.2	#NUM!	PGD,TKT
PFKFB4 Signaling Pathway	1.65	0.087	2	CREBBP,MAPK1,PFKFB4,TKT
Systemic Lupus Erythematosus In B Cell Signaling Pathway	1.64	0.0455	3.464	CBL,CCND3,GRB2,IL6R,MAPK1,PDPK1,PIK3CD,PLCG2,PRKCD,PRKCZ,STAT3,TNFSF14
Glutamine Biosynthesis I	1.63	1	#NUM!	GLUL
Systemic Lupus Erythematosus In T Cell Signaling Pathway	1.59	0.0462	0.905	CBL,CREBBP,ELF1,GNAI2,GRB2,HLA-E,MAPK1,PIK3CD,SELPLG,STAT3,STIM1
Opioid Signaling Pathway	1.58	0.0444	2.714	ARRB2,CACNG1,CAMK1D,CAMK2G,CREBBP,GNAI2,MAPK1,OPRL1,PRKCD,PRKCZ,RGS14,RPS6KA1
Synaptic Long Term Potentiation	1.55	0.056	2.646	CAMK2G,CREBBP,MAPK1,PLCG2,PRKCD,PRKCZ,RPS6KA1
Reelin Signaling in Neurons	1.55	0.056	2.646	ARHGEF11,ARPC1A,CAMK2G,ITGA5,MAPK1,PDK3,PIK3CD
Leptin Signaling in Obesity	1.54	0.0685	2	GRB2,MAPK1,PIK3CD,PLCG2,STAT3
Endothelin-1 Signaling	1.52	0.0489	2.828	ECE1,GNAI2,GRB2,MAPK1,PIK3CD,PLB1,PLCG2,PRKCD,PRKCZ
P2Y Purigenic Receptor Signaling Pathway	1.52	0.0551	1.89	CREBBP,GNAI2,MAPK1,PIK3CD,PLCG2,PRKCD,PRKCZ
UVB-Induced MAPK Signaling	1.5	0.0784	2	MAPK1,PIK3CD,PRKCD,PRKCZ
Macropinocytosis Signaling	1.5	0.0667	2.236	ITGA5,PIK3CD,PLCG2,PRKCD,PRKCZ
Hepatic Fibrosis Signaling Pathway	1.5	0.0393	3.207	CACNG1,CREBBP,FTH1,GLIS2,GNAI2,IL17RA,ITGA5,ITGAM,MAPK1,NCF2,PIK3CD,PLCG2,PRKCD,PRKCZ,STAT3,TIRAP
Aldosterone Signaling in Epithelial Cells	1.46	0.0503	2.646	DNAJB12,MAPK1,PDPK1,PIK3CD,PLCG2,PRKCD,PRKCZ,SLC9A1
Cardiac Hypertrophy Signaling	1.45	0.0438	2.333	CACNG1,CREBBP,GNAI2,GRB2,IL6R,MAP3K3,MAPK1,MAPKAPK2,PIK3CD,PLCG2,RPS6KA1
Clathrin-mediated Endocytosis Signaling	1.43	0.0471	#NUM!	ARPC1A,ARRB2,CBL,DNM1,GRB2,ITGA5,PIK3CD,RAB5B,SERPINA1
Chronic Myeloid Leukemia Signaling	1.43	0.0571	#NUM!	CCND3,GRB2,HDAC4,MAPK1,PIK3CD,STAT5B
IL-12 Signaling and Production in Macrophages	1.41	0.0522	#NUM!	IRF1,MAPK1,PIK3CD,PRKCD,PRKCZ,SERPINA1,SPI1
Germ Cell-Sertoli Cell Junction Signaling	1.41	0.0491	#NUM!	ACTN1,GSN,MAP3K3,MAPK1,PDPK1,PIK3CD,PXN,TUBA4A
Gαi Signaling	1.41	0.0522	1.89	ADORA1,GNAI2,GRB2,MAPK1,OPRL1,RGS14,STAT3
RAR Activation	1.41	0.0466	#NUM!	CREBBP,MAPK1,MAPKAPK2,PDPK1,PIK3CD,PRKCD,PRKCZ,RXRB,STAT5B
EGF Signaling	1.4	0.0727	2	GRB2,MAPK1,PIK3CD,STAT3
Insulin Receptor Signaling	1.39	0.0519	1.89	CBL,GRB2,MAPK1,PDPK1,PIK3CD,PRKCZ,PTPN1
FcγRIIB Signaling in B Lymphocytes	1.38	0.0617	2	CACNG1,GRB2,PDPK1,PIK3CD,PLCG2
Prostate Cancer Signaling	1.38	0.0556	#NUM!	CREBBP,GRB2,HDAC4,MAPK1,PDPK1,PIK3CD
PI3K/AKT Signaling	1.37	0.0459	2.236	CXCR1,GRB2,IL17RA,IL6R,ITGA5,ITGAM,MAPK1,PDPK1,PIK3CD
Erythropoietin Signaling Pathway	1.37	0.0482	2.121	GRB2,MAPK1,PDPK1,PIK3CD,PRKCD,PRKCZ,STAT5B,TNFSF14
CCR5 Signaling in Macrophages	1.37	0.0511	2.449	CACNG1,GNAI2,MAPK1,PLCG2,PRKCD,PRKCZ,PTK2B
Retinoic acid Mediated Apoptosis Signaling	1.35	0.0702	#NUM!	FADD,IRF1,RXRB,TNFRSF10C
Insulin Secretion Signaling Pathway	1.35	0.0421	3.162	CACNG1,CAMK2G,CREBBP,MAPK1,PIK3CD,PLCG2,PRKCD,PRKCZ,STAT3,STAT5B,VTI1A
Regulation Of The Epithelial Mesenchymal Transition In Development Pathway	1.34	0.0602	2.236	APH1A,GLIS2,NCSTN,PSEN1,PSENEN
Xenobiotic Metabolism Signaling	1.33	0.0418	#NUM!	CAMK1D,CAMK2G,CHST15,CREBBP,HDAC4,MAP3K3,MAPK1,NDST1,PIK3CD,PRKCD,PRKCZ
SPINK1 General Cancer Pathway	1.33	0.069	2	IL6R,MAPK1,PIK3CD,STAT3
Coagulation System	1.31	0.0857	#NUM!	PLAUR,PROC,SERPINA1
IL-9 Signaling	1.31	0.0857	#NUM!	PIK3CD,STAT3,STAT5B
Endometrial Cancer Signaling	1.3	0.0678	2	GRB2,MAPK1,PDPK1,PIK3CD
PDGF Signaling	1.3	0.0588	2.236	GRB2,MAPK1,PIK3CD,PLCG2,STAT3
5hGreenYellow Significant to NIHSS at 90day
Ingenuity Canonical Pathways	-log(p-value)	Ratio	z-score	Molecules
Nur77 Signaling in T Lymphocytes	5.84	0.143	-2.121	BCL2,CAMK4,CYCS,HDAC9,PPP3CC,PRKCA,PRKCH,PRKCQ,TRAV13-1,TRAV13-2,TRAV16,TRAV22,TRAV36DV7,TRAV5,TRAV8-3,TRAV8-6
Calcium-induced T Lymphocyte Apoptosis	4.86	0.143	-2.236	CAMK4,PPP3CC,PRKCA,PRKCH,PRKCQ,TRAV13-1,TRAV13-2,TRAV16,TRAV22,TRAV36DV7,TRAV5,TRAV8-3,TRAV8-6
T Cell Exhaustion Signaling Pathway	4.3	0.0969	0.333	ACVR1C,ACVR2A,AKT3,BTLA,IFNG,PIK3C2B,PIK3R1,PRKCQ,RAP2B,RRAS2,SMAD3,TRAV13-1,TRAV13-2,TRAV16,TRAV22,TRAV36DV7,TRAV5,TRAV8-3,TRAV8-6
Cytotoxic T Lymphocyte-mediated Apoptosis of Target Cells	4.21	0.156	#NUM!	BCL2,CYCS,TRAV13-1,TRAV13-2,TRAV16,TRAV22,TRAV36DV7,TRAV5,TRAV8-3,TRAV8-6
Antiproliferative Role of TOB in T Cell Signaling	4.09	0.152	#NUM!	CCNA2,SMAD3,TRAV13-1,TRAV13-2,TRAV16,TRAV22,TRAV36DV7,TRAV5,TRAV8-3,TRAV8-6
iCOS-iCOSL Signaling in T Helper Cells	4.04	0.108	-2.646	AKT3,CAMK2D,CAMK4,PIK3C2B,PIK3R1,PPP3CC,PRKCQ,TRAV13-1,TRAV13-2,TRAV16,TRAV22,TRAV36DV7,TRAV5,TRAV8-3,TRAV8-6
Lipid Antigen Presentation by CD1	4	0.164	#NUM!	PDIA3,TRAV13-1,TRAV13-2,TRAV16,TRAV22,TRAV36DV7,TRAV5,TRAV8-3,TRAV8-6
Regulation of IL-2 Expression in Activated and Anergic T Lymphocytes	3.98	0.112	-3.207	CAMK4,PPP3CC,PRKCQ,RAP2B,RRAS2,SMAD3,TRAV13-1,TRAV13-2,TRAV16,TRAV22,TRAV36DV7,TRAV5,TRAV8-3,TRAV8-6
Th17 Activation Pathway	3.82	0.114	-2.236	CCR6,IFNG,IL23A,IL26,RORA,TRAV13-1,TRAV13-2,TRAV16,TRAV22,TRAV36DV7,TRAV5,TRAV8-3,TRAV8-6
CD28 Signaling in T Helper Cells	3.7	0.101	-2.646	AKT3,ARPC5L,CAMK4,PIK3C2B,PIK3R1,PPP3CC,PRKCQ,TRAV13-1,TRAV13-2,TRAV16,TRAV22,TRAV36DV7,TRAV5,TRAV8-3,TRAV8-6
Glioma Signaling	3.56	0.107	-3.162	AKT3,CAMK2D,CAMK4,CDK6,HDAC9,PIK3C2B,PIK3R1,PRKCA,PRKCH,PRKCQ,RAP2B,RBL1,RRAS2
SAPK/JNK Signaling	3.43	0.0993	-2.236	GNB5,MAP3K9,PIK3C2B,PIK3R1,RAP2B,RRAS2,TRAV13-1,TRAV13-2,TRAV16,TRAV22,TRAV36DV7,TRAV5,TRAV8-3,TRAV8-6
T Cell Receptor Signaling	3.41	0.0853	-4.123	AKT3,CAMK4,IFNG,PIK3C2B,PIK3R1,PPP3CC,PRKCQ,RAP2B,RRAS2,TCF4,TRAV13-1,TRAV13-2,TRAV16,TRAV22,TRAV36DV7,TRAV5,TRAV8-3,TRAV8-6
OX40 Signaling Pathway	3.34	0.123	#NUM!	BCL2,TRAF3,TRAV13-1,TRAV13-2,TRAV16,TRAV22,TRAV36DV7,TRAV5,TRAV8-3,TRAV8-6
Role of NFAT in Regulation of the Immune Response	3.27	0.0829	-2.828	AKT3,CAMK4,GNB5,IPO5,PIK3C2B,PIK3R1,PPP3CC,PRKCQ,RAP2B,RRAS2,TRAV13-1,TRAV13-2,TRAV16,TRAV22,TRAV36DV7,TRAV5,TRAV8-3,TRAV8-6
PKCθ Signaling in T Lymphocytes	3.08	0.0851	-2.828	CAMK2D,MAP3K9,PIK3C2B,PIK3R1,PPP3CC,PRKCQ,RAP2B,RRAS2,TRAV13-1,TRAV13-2,TRAV16,TRAV22,TRAV36DV7,TRAV5,TRAV8-3,TRAV8-6
Altered T Cell and B Cell Signaling in Rheumatoid Arthritis	3.05	0.1	#NUM!	IFNG,IL23A,SLAMF1,TRAF3,TRAV13-1,TRAV13-2,TRAV16,TRAV22,TRAV36DV7,TRAV5,TRAV8-3,TRAV8-6
CCR5 Signaling in Macrophages	3.04	0.0949	-2	CAMK4,GNB5,PRKCA,PRKCH,PRKCQ,TRAV13-1,TRAV13-2,TRAV16,TRAV22,TRAV36DV7,TRAV5,TRAV8-3,TRAV8-6
Allograft Rejection Signaling	2.93	0.118	#NUM!	IFNG,TRAV13-1,TRAV13-2,TRAV16,TRAV22,TRAV36DV7,TRAV5,TRAV8-3,TRAV8-6
IL-3 Signaling	2.85	0.115	-3	AKT3,PIK3C2B,PIK3R1,PPP3CC,PRKCA,PRKCH,PRKCQ,RAP2B,RRAS2
mTOR Signaling	2.85	0.0808	-3.317	AKT3,EIF3A,EIF3E,EIF3M,EIF4B,NAPEPLD,PIK3C2B,PIK3R1,PRKCA,PRKCH,PRKCQ,RAP2B,RHOH,RPS27A,RPS28,RRAS2
Graft-versus-Host Disease Signaling	2.81	0.114	#NUM!	IFNG,TRAV13-1,TRAV13-2,TRAV16,TRAV22,TRAV36DV7,TRAV5,TRAV8-3,TRAV8-6
EIF2 Signaling	2.76	0.0792	-3.162	AKT3,BCL2,EIF2S3,EIF3A,EIF3E,EIF3M,PIK3C2B,PIK3R1,RAP2B,RPL14,RPL31,RPL37,RPL37A,RPS27A,RPS28,RRAS2
Hematopoiesis from Pluripotent Stem Cells	2.64	0.118	#NUM!	TRAV13-1,TRAV13-2,TRAV16,TRAV22,TRAV36DV7,TRAV5,TRAV8-3,TRAV8-6
CTLA4 Signaling in Cytotoxic T Lymphocytes	2.59	0.0932	#NUM!	AKT3,PIK3C2B,PIK3R1,TRAV13-1,TRAV13-2,TRAV16,TRAV22,TRAV36DV7,TRAV5,TRAV8-3,TRAV8-6
Hereditary Breast Cancer Signaling	2.55	0.0876	#NUM!	AKT3,CDK6,HDAC9,PALB2,PIK3C2B,PIK3R1,RAD50,RAP2B,RFC4,RPS27A,RRAS2,SMARCE1
T Helper Cell Differentiation	2.5	0.0962	#NUM!	GATA3,IFNG,TRAV13-1,TRAV13-2,TRAV16,TRAV22,TRAV36DV7,TRAV5,TRAV8-3,TRAV8-6
Tec Kinase Signaling	2.48	0.0744	-2.646	GNB5,PIK3C2B,PIK3R1,PRKCA,PRKCH,PRKCQ,RHOH,TNFRSF10A,TRAV13-1,TRAV13-2,TRAV16,TRAV22,TRAV36DV7,TRAV5,TRAV8-3,TRAV8-6
Systemic Lupus Erythematosus In T Cell Signaling Pathway	2.42	0.0714	-1.667	AKT3,CAMK4,IL23A,PIK3C2B,PIK3R1,PPP3CC,RAP2B,RHOH,RRAS2,TRAV13-1,TRAV13-2,TRAV16,TRAV22,TRAV36DV7,TRAV5,TRAV8-3,TRAV8-6
Non-Small Cell Lung Cancer Signaling	2.35	0.0978	-2.449	AKT3,CDK6,HDAC9,PIK3C2B,PIK3R1,PRKCA,RAP2B,RBL1,RRAS2
NF-κB Activation by Viruses	2.3	0.104	-2.828	AKT3,PIK3C2B,PIK3R1,PRKCA,PRKCH,PRKCQ,RAP2B,RRAS2
Autoimmune Thyroid Disease Signaling	2.3	0.104	#NUM!	TRAV13-1,TRAV13-2,TRAV16,TRAV22,TRAV36DV7,TRAV5,TRAV8-3,TRAV8-6
fMLP Signaling in Neutrophils	2.3	0.0853	-3.162	ARPC5L,CAMK4,GNB5,PIK3C2B,PIK3R1,PPP3CC,PRKCA,PRKCH,PRKCQ,RAP2B,RRAS2
Small Cell Lung Cancer Signaling	2.29	0.0957	-1.89	AKT3,BCL2,CDK6,CYCS,HDAC9,PIK3C2B,PIK3R1,RBL1,TRAF3
Thrombopoietin Signaling	2.27	0.113	-2.646	PIK3C2B,PIK3R1,PRKCA,PRKCH,PRKCQ,RAP2B,RRAS2
NF-κB Signaling	2.26	0.0725	-2.646	AKT3,PIK3C2B,PIK3R1,PRKCQ,RAP2B,RRAS2,TRAF3,TRAV13-1,TRAV13-2,TRAV16,TRAV22,TRAV36DV7,TRAV5,TRAV8-3,TRAV8-6
FAT10 Cancer Signaling Pathway	2.19	0.122	-2.449	ACVR1C,ACVR2A,AKT3,EEF1A1,IFNG,SMAD3
ErbB4 Signaling	2.16	0.108	-2.646	PIK3C2B,PIK3R1,PRKCA,PRKCH,PRKCQ,RAP2B,RRAS2
Phospholipase C Signaling	2.16	0.0644	-2.333	CAMK4,GNB5,HDAC9,NAPEPLD,PPP3CC,PRKCA,PRKCH,PRKCQ,RAP2B,RHOH,RRAS2,TRAV13-1,TRAV13-2,TRAV16,TRAV22,TRAV36DV7,TRAV5,TRAV8-3,TRAV8-6
VEGF Family Ligand-Receptor Interactions	2.14	0.0976	-2.828	AKT3,PIK3C2B,PIK3R1,PRKCA,PRKCH,PRKCQ,RAP2B,RRAS2
Apelin Endothelial Signaling Pathway	2.13	0.0809	-3.162	AKT3,CAMK4,GNB5,PIK3C2B,PIK3R1,PRKCA,PRKCH,PRKCQ,RAP2B,RRAS2,SMAD3
Communication between Innate and Adaptive Immune Cells	2.12	0.0847	#NUM!	CD83,IFNG,TRAV13-1,TRAV13-2,TRAV16,TRAV22,TRAV36DV7,TRAV5,TRAV8-3,TRAV8-6
Docosahexaenoic Acid (DHA) Signaling	2.03	0.132	#NUM!	AKT3,BCL2,CYCS,PIK3C2B,PIK3R1
Systemic Lupus Erythematosus Signaling	2.02	0.0682	#NUM!	AKT3,CAMK4,PIK3C2B,PIK3R1,RAP2B,RRAS2,SNRPA1,TRAV13-1,TRAV13-2,TRAV16,TRAV22,TRAV36DV7,TRAV5,TRAV8-3,TRAV8-6
GM-CSF Signaling	2.02	0.101	-2.449	AKT3,CAMK2D,PIK3C2B,PIK3R1,PPP3CC,RAP2B,RRAS2
Type I Diabetes Mellitus Signaling	2.01	0.078	#NUM!	BCL2,CYCS,IFNG,TRAV13-1,TRAV13-2,TRAV16,TRAV22,TRAV36DV7,TRAV5,TRAV8-3,TRAV8-6
Melatonin Signaling	1.99	0.1	-1.89	CAMK2D,CAMK4,PDIA3,PRKCA,PRKCH,PRKCQ,RORA
Chronic Myeloid Leukemia Signaling	1.98	0.0857	#NUM!	AKT3,CDK6,HDAC9,PIK3C2B,PIK3R1,RAP2B,RBL1,RRAS2,SMAD3
Th2 Pathway	1.97	0.0806	-1.414	ACVR1C,ACVR2A,GATA3,IFNG,IKZF1,IL24,MAF,PIK3C2B,PIK3R1,PRKCQ
Thrombin Signaling	1.95	0.0686	-3.606	AKT3,CAMK2D,CAMK4,GATA3,GNB5,PDIA3,PIK3C2B,PIK3R1,PRKCA,PRKCH,PRKCQ,RAP2B,RHOH,RRAS2
P2Y Purigenic Receptor Signaling Pathway	1.9	0.0787	-3	AKT3,GNB5,PDIA3,PIK3C2B,PIK3R1,PRKCA,PRKCH,PRKCQ,RAP2B,RRAS2
Dendritic Cell Maturation	1.84	0.0667	-2.449	AKT3,CD83,IL23A,PDIA3,PIK3C2B,PIK3R1,TRAV13-1,TRAV13-2,TRAV16,TRAV22,TRAV36DV7,TRAV5,TRAV8-3,TRAV8-6
Xenobiotic Metabolism General Signaling Pathway	1.84	0.0769	-3.162	AKT3,MAF,MAP3K9,PIK3C2B,PIK3R1,PRKCA,PRKCH,PRKCQ,RAP2B,RRAS2
HER-2 Signaling in Breast Cancer	1.83	0.0684	-1.941	AKT3,COX10,COX11,PIK3C2B,PIK3R1,PRKCA,PRKCH,PRKCQ,RAP2B,RBL1,RRAS2,SMAD3,TP53RK
Macropinocytosis Signaling	1.83	0.0933	-2.646	PIK3C2B,PIK3R1,PRKCA,PRKCH,PRKCQ,RAP2B,RRAS2
UDP-N-acetyl-D-glucosamine Biosynthesis II	1.79	0.333	#NUM!	GFPT1,GNPNAT1
Role of NFAT in Cardiac Hypertrophy	1.78	0.0654	-3.464	AKT3,CAMK2D,CAMK4,GNB5,HDAC9,PDIA3,PIK3C2B,PIK3R1,PPP3CC,PRKCA,PRKCH,PRKCQ,RAP2B,RRAS2
VEGF Signaling	1.75	0.0833	-1.89	AKT3,BCL2,EIF2S3,PIK3C2B,PIK3R1,PRKCA,RAP2B,RRAS2
nNOS Signaling in Neurons	1.69	0.109	#NUM!	CAMK4,PPP3CC,PRKCA,PRKCH,PRKCQ
IL-23 Signaling Pathway	1.69	0.109	-2.236	AKT3,IL23A,PIK3C2B,PIK3R1,RORA
Neuropathic Pain Signaling In Dorsal Horn Neurons	1.65	0.08	-2.828	CAMK2D,CAMK4,PDIA3,PIK3C2B,PIK3R1,PRKCA,PRKCH,PRKCQ
PEDF Signaling	1.61	0.0843	-1.89	AKT3,BCL2,PIK3C2B,PIK3R1,RAP2B,RRAS2,TCF4
LPS-stimulated MAPK Signaling	1.59	0.0833	-2.646	PIK3C2B,PIK3R1,PRKCA,PRKCH,PRKCQ,RAP2B,RRAS2
Telomerase Signaling	1.59	0.0777	-2.449	AKT3,DKC1,HDAC9,PIK3C2B,PIK3R1,PTGES3,RAP2B,RRAS2
Melanoma Signaling	1.58	0.102	-2.236	AKT3,PIK3C2B,PIK3R1,RAP2B,RRAS2
14-3-3-mediated Signaling	1.58	0.0732	-3	AKT3,PDIA3,PIK3C2B,PIK3R1,PRKCA,PRKCH,PRKCQ,RAP2B,RRAS2
Prolactin Signaling	1.56	0.0824	-2.646	PIK3C2B,PIK3R1,PRKCA,PRKCH,PRKCQ,RAP2B,RRAS2
Cell Cycle: G1/S Checkpoint Regulation	1.56	0.0896	-1.633	CDK6,GNL3,HDAC9,PAK1IP1,RBL1,SMAD3
Gαq Signaling	1.55	0.0667	-3.162	AKT3,CAMK4,GNB5,NAPEPLD,PIK3C2B,PIK3R1,PPP3CC,PRKCA,PRKCH,PRKCQ,RHOH
UVC-Induced MAPK Signaling	1.55	0.1	-2.236	PRKCA,PRKCH,PRKCQ,RAP2B,RRAS2
Factors Promoting Cardiogenesis in Vertebrates	1.54	0.069	-2.53	ACVR1C,ACVR2A,CAMK2D,NOG,PDIA3,PRKCA,PRKCH,PRKCQ,SMAD5,TCF4
Synaptic Long Term Potentiation	1.54	0.072	-2.828	CAMK2D,CAMK4,PDIA3,PPP3CC,PRKCA,PRKCH,PRKCQ,RAP2B,RRAS2
Reelin Signaling in Neurons	1.54	0.072	-3	AKT3,ARPC5L,CAMK2D,DAB1,LRP8,MAP3K9,NECTIN3,PIK3C2B,PIK3R1
UVB-Induced MAPK Signaling	1.51	0.098	-2.236	PIK3C2B,PIK3R1,PRKCA,PRKCH,PRKCQ
Regulation of eIF4 and p70S6K Signaling	1.5	0.0655	-2.236	AKT3,EIF2S3,EIF3A,EIF3E,EIF3M,PIK3C2B,PIK3R1,RAP2B,RPS27A,RPS28,RRAS2
Ceramide Signaling	1.49	0.0795	0.378	AKT3,BCL2,CYCS,PIK3C2B,PIK3R1,RAP2B,RRAS2
p70S6K Signaling	1.48	0.0703	-3	AKT3,PDIA3,PIK3C2B,PIK3R1,PRKCA,PRKCH,PRKCQ,RAP2B,RRAS2
Prostate Cancer Signaling	1.48	0.0741	#NUM!	AKT3,BCL2,HDAC9,PIK3C2B,PIK3R1,RAP2B,RBL1,RRAS2
CCR3 Signaling in Eosinophils	1.46	0.0698	-2.646	CAMK4,GNB5,PIK3C2B,PIK3R1,PRKCA,PRKCH,PRKCQ,RAP2B,RRAS2
HGF Signaling	1.44	0.0692	-3	AKT3,MAP3K9,PIK3C2B,PIK3R1,PRKCA,PRKCH,PRKCQ,RAP2B,RRAS2
eNOS Signaling	1.44	0.0662	-2.121	AKT3,AQP3,CAMK4,CCNA2,HSPA9,PIK3C2B,PIK3R1,PRKCA,PRKCH,PRKCQ
Lymphotoxin β Receptor Signaling	1.42	0.0926	-2.236	AKT3,CYCS,PIK3C2B,PIK3R1,TRAF3
ErbB Signaling	1.4	0.0761	-2.646	PIK3C2B,PIK3R1,PRKCA,PRKCH,PRKCQ,RAP2B,RRAS2
Fcγ Receptor-mediated Phagocytosis in Macrophages and Monocytes	1.38	0.0753	-2.646	AKT3,ARPC5L,NAPEPLD,PIK3R1,PRKCA,PRKCH,PRKCQ
Th1 and Th2 Activation Pathway	1.37	0.0645	#NUM!	ACVR1C,ACVR2A,GATA3,IFNG,IKZF1,IL24,MAF,PIK3C2B,PIK3R1,PRKCQ
IL-12 Signaling and Production in Macrophages	1.37	0.0672	#NUM!	AKT3,IFNG,IL23A,MAF,PIK3C2B,PIK3R1,PRKCA,PRKCH,PRKCQ
Cell Cycle Control of Chromosomal Replication	1.36	0.0893	-2.236	CDK6,MCM9,ORC5,PRIM1,TOP2B
Fc Epsilon RI Signaling	1.34	0.0696	-2.828	AKT3,PIK3C2B,PIK3R1,PRKCA,PRKCH,PRKCQ,RAP2B,RRAS2
Salvage Pathways of Pyrimidine Ribonucleotides	1.34	0.0737	-1.89	ACVR2A,CDK6,MAP3K9,NME7,PRKCH,PRKCQ,UPRT
TGF-β Signaling	1.34	0.0737	-2.449	ACVR1C,ACVR2A,BCL2,RAP2B,RRAS2,SMAD3,SMAD5
HIF1α Signaling	1.34	0.0597	-2.887	AKT3,CAMK2D,CAMK4,HSPA9,PIK3C2B,PIK3R1,PPP3CC,PRKCA,PRKCH,PRKCQ,RAP2B,RRAS2
Renal Cell Carcinoma Signaling	1.33	0.0789	-2.236	AKT3,PIK3C2B,PIK3R1,RAP2B,RPS27A,RRAS2
Thyroid Cancer Signaling	1.33	0.0789	-2.449	AKT3,PIK3C2B,PIK3R1,RAP2B,RRAS2,TCF4
Molecular Mechanisms of Cancer	1.32	0.0506	#NUM!	AKT3,BCL2,CAMK2D,CDK6,CYCS,GNB5,HDAC9,HHAT,PIK3C2B,PIK3R1,PRKCA,PRKCH,PRKCQ,PTCH1,RAP2B,RASGRF2,RBL1,RHOH,RRAS2,SMAD3,SMAD5,TCF4
UVA-Induced MAPK Signaling	1.32	0.0729	-2.449	CYCS,PDIA3,PIK3C2B,PIK3R1,PRKCA,RAP2B,RRAS2
PD-1, PD-L1 cancer immunotherapy pathway	1.32	0.0729	0.378	AKT3,CBLB,IFNG,PIK3C2B,PIK3R1,PRKCQ,SMAD3
SPINK1 General Cancer Pathway	1.31	0.0862	-2.236	AKT3,PIK3C2B,PIK3R1,RAP2B,RRAS2
Role of MAPK Signaling in the Pathogenesis of Influenza	1.3	0.0779	#NUM!	AKT3,BCL2,IFNG,PRKCA,RAP2B,RRAS2
5hLightCyan Significant to mRS at 90day
Ingenuity Canonical Pathways	-log(p-value)	Ratio	z-score	Molecules
Phosphatidylglycerol Biosynthesis II (Non-plastidic)	2.77	0.167	2	AGPAT4,CDS2,GPAT4,PGS1
NAD Biosynthesis from 2-amino-3-carboxymuconate Semialdehyde	2.34	0.4	#NUM!	NADSYN1,NMNAT1
Sumoylation Pathway	2.16	0.0693	1.342	MDM2,PML,RAC1,RHOA,SENP1,SENP2,SP3
Inflammasome pathway	2.04	0.15	#NUM!	CASP8,NAIP,NLRC4
CDP-diacylglycerol Biosynthesis I	1.93	0.136	#NUM!	AGPAT4,CDS2,GPAT4
NAD Signaling Pathway	1.85	0.0556	2.121	BMP6,H1-6,HSPD1,NADSYN1,NMNAT1,PARP9,PPARGC1A,TPCN2
Ephrin A Signaling	1.71	0.0851	#NUM!	EFNA5,NGFR,RAC1,RHOA
Axonal Guidance Signaling	1.68	0.0373	#NUM!	BMP2,BMP6,EFNA5,GNAL,GNAQ,ITGA1,LIMK2,NGFR,PLCL2,PLXNA2,PRKCE,RAC1,RHOA,SEMA6A,SLIT1,SOS2,SRGAP1,SRGAP2
Apelin Muscle Signaling Pathway	1.68	0.0833	#NUM!	GNAL,GNAQ,NRF1,PPARGC1A
Synaptic Long Term Depression	1.67	0.0486	1.667	CACNA1A,CACNA1D,GNAL,GNAQ,LCAT,PLB1,PLCL2,PPP2R2A,PRKCE
NAD biosynthesis II (from tryptophan)	1.63	0.182	#NUM!	NADSYN1,NMNAT1
CCR3 Signaling in Eosinophils	1.63	0.0543	#NUM!	GNAL,GNAQ,LIMK2,MYLK,PRKCE,RAC1,RHOA
Phagosome Formation	1.58	0.053	#NUM!	ITGA1,MARCKS,PLCL2,PRKCE,RAC1,RHOA,TLR5
Molecular Mechanisms of Cancer	1.5	0.0368	#NUM!	BMP2,BMP6,CAMK2G,CASP8,CCND3,CDK3,GNAL,GNAQ,ITGA1,MDM2,NAIP,NF1,PRKCE,RAC1,RHOA,SOS2
Retinoate Biosynthesis I	1.45	0.0909	#NUM!	BMP2,RBP7,RDH11
DNA Double-Strand Break Repair by Non-Homologous End Joining	1.44	0.143	#NUM!	LIG3,XRCC4
IL-8 Signaling	1.41	0.0437	1.89	CCND3,FLT1,GNAL,GNAQ,LIMK2,PLD1,PRKCE,RAC1,RHOA
Sphingosine-1-phosphate Signaling	1.4	0.0526	0.447	ASAH1,CASP8,GNAQ,PLCL2,RAC1,RHOA
Semaphorin Signaling in Neurons	1.39	0.0678	#NUM!	LIMK2,PLXNA2,RAC1,RHOA
Choline Degradation I	1.36	0.5	#NUM!	CHDH
L-DOPA Degradation	1.36	0.5	#NUM!	LRTOMT
Cardiolipin Biosynthesis II	1.36	0.5	#NUM!	PGS1
Phospholipases	1.35	0.0656	2	LCAT,PLB1,PLCL2,PLD1
PTEN Signaling	1.33	0.047	-1.633	FLT1,INSR,ITGA1,NGFR,RAC1,SOS2,SYNJ1
Notch Signaling	1.33	0.0811	#NUM!	DTX4,HEY1,MAML2
RhoA Signaling	1.31	0.05	0.816	LIMK2,MYLK,PLD1,RAPGEF6,RHOA,SEPTIN2
GNRH Signaling	1.31	0.0437	2.449	CACNA1A,CACNA1D,CAMK2G,GNAQ,MAP3K13,PRKCE,RAC1,SOS2
5hLightGreen Significant to NIHSS at 90day
Ingenuity Canonical Pathways	-log(p-value)	Ratio	z-score	Molecules
Cytotoxic T Lymphocyte-mediated Apoptosis of Target Cells	9.54	0.203	#NUM!	CD3G,DFFA,TRAV12-1,TRAV12-3,TRAV17,TRAV21,TRAV26-2,TRAV30,TRAV39,TRAV9-2,TRBV10-2,TRBV16,TRBV25-1
Lipid Antigen Presentation by CD1	9.23	0.218	#NUM!	CD3G,TRAV12-1,TRAV12-3,TRAV17,TRAV21,TRAV26-2,TRAV30,TRAV39,TRAV9-2,TRBV10-2,TRBV16,TRBV25-1
Calcium-induced T Lymphocyte Apoptosis	8.55	0.154	#NUM!	CALM1 (includes others),CD3G,NFATC2,TRAV12-1,TRAV12-3,TRAV17,TRAV21,TRAV26-2,TRAV30,TRAV39,TRAV9-2,TRBV10-2,TRBV16,TRBV25-1
Antiproliferative Role of TOB in T Cell Signaling	8.27	0.182	#NUM!	CD3G,TRAV12-1,TRAV12-3,TRAV17,TRAV21,TRAV26-2,TRAV30,TRAV39,TRAV9-2,TRBV10-2,TRBV16,TRBV25-1
Th17 Activation Pathway	8.15	0.132	#NUM!	CD3G,IL21R,NFATC2,NFATC3,TRAV12-1,TRAV12-3,TRAV17,TRAV21,TRAV26-2,TRAV30,TRAV39,TRAV9-2,TRBV10-2,TRBV16,TRBV25-1
Hematopoiesis from Pluripotent Stem Cells	8.11	0.176	#NUM!	CD3G,TRAV12-1,TRAV12-3,TRAV17,TRAV21,TRAV26-2,TRAV30,TRAV39,TRAV9-2,TRBV10-2,TRBV16,TRBV25-1
Regulation of IL-2 Expression in Activated and Anergic T Lymphocytes	7.6	0.12	-3.357	CALM1 (includes others),CD3G,NFATC2,NFATC3,TRAV12-1,TRAV12-3,TRAV17,TRAV21,TRAV26-2,TRAV30,TRAV39,TRAV9-2,TRBV10-2,TRBV16,TRBV25-1
Allograft Rejection Signaling	7.54	0.158	#NUM!	CD3G,TRAV12-1,TRAV12-3,TRAV17,TRAV21,TRAV26-2,TRAV30,TRAV39,TRAV9-2,TRBV10-2,TRBV16,TRBV25-1
Autoimmune Thyroid Disease Signaling	7.48	0.156	#NUM!	CD3G,TRAV12-1,TRAV12-3,TRAV17,TRAV21,TRAV26-2,TRAV30,TRAV39,TRAV9-2,TRBV10-2,TRBV16,TRBV25-1
Graft-versus-Host Disease Signaling	7.35	0.152	#NUM!	CD3G,TRAV12-1,TRAV12-3,TRAV17,TRAV21,TRAV26-2,TRAV30,TRAV39,TRAV9-2,TRBV10-2,TRBV16,TRBV25-1
OX40 Signaling Pathway	7.22	0.148	#NUM!	CD3G,TRAV12-1,TRAV12-3,TRAV17,TRAV21,TRAV26-2,TRAV30,TRAV39,TRAV9-2,TRBV10-2,TRBV16,TRBV25-1
CCR5 Signaling in Macrophages	7.06	0.109	#NUM!	CACNB2,CALM1 (includes others),CATSPER2,CD3G,TRAV12-1,TRAV12-3,TRAV17,TRAV21,TRAV26-2,TRAV30,TRAV39,TRAV9-2,TRBV10-2,TRBV16,TRBV25-1
iCOS-iCOSL Signaling in T Helper Cells	6.98	0.108	#NUM!	CALM1 (includes others),CD3G,NFATC2,NFATC3,TRAV12-1,TRAV12-3,TRAV17,TRAV21,TRAV26-2,TRAV30,TRAV39,TRAV9-2,TRBV10-2,TRBV16,TRBV25-1
T Helper Cell Differentiation	6.88	0.125	#NUM!	CD3G,IL21R,TRAV12-1,TRAV12-3,TRAV17,TRAV21,TRAV26-2,TRAV30,TRAV39,TRAV9-2,TRBV10-2,TRBV16,TRBV25-1
CD28 Signaling in T Helper Cells	6.58	0.101	#NUM!	CALM1 (includes others),CD3G,NFATC2,NFATC3,TRAV12-1,TRAV12-3,TRAV17,TRAV21,TRAV26-2,TRAV30,TRAV39,TRAV9-2,TRBV10-2,TRBV16,TRBV25-1
Nur77 Signaling in T Lymphocytes	6.49	0.116	#NUM!	CALM1 (includes others),CD3G,TRAV12-1,TRAV12-3,TRAV17,TRAV21,TRAV26-2,TRAV30,TRAV39,TRAV9-2,TRBV10-2,TRBV16,TRBV25-1
SAPK/JNK Signaling	6.11	0.0993	#NUM!	CD3G,NFATC3,TAB1,TRAV12-1,TRAV12-3,TRAV17,TRAV21,TRAV26-2,TRAV30,TRAV39,TRAV9-2,TRBV10-2,TRBV16,TRBV25-1
PKCθ Signaling in T Lymphocytes	5.98	0.0851	#NUM!	CACNB2,CATSPER2,CD3G,NFATC2,NFATC3,TRAV12-1,TRAV12-3,TRAV17,TRAV21,TRAV26-2,TRAV30,TRAV39,TRAV9-2,TRBV10-2,TRBV16,TRBV25-1
CTLA4 Signaling in Cytotoxic T Lymphocytes	5.43	0.102	#NUM!	CD3G,TRAV12-1,TRAV12-3,TRAV17,TRAV21,TRAV26-2,TRAV30,TRAV39,TRAV9-2,TRBV10-2,TRBV16,TRBV25-1
Communication between Innate and Adaptive Immune Cells	5.43	0.102	#NUM!	CD3G,TRAV12-1,TRAV12-3,TRAV17,TRAV21,TRAV26-2,TRAV30,TRAV39,TRAV9-2,TRBV10-2,TRBV16,TRBV25-1
Altered T Cell and B Cell Signaling in Rheumatoid Arthritis	5.35	0.1	#NUM!	CD3G,TRAV12-1,TRAV12-3,TRAV17,TRAV21,TRAV26-2,TRAV30,TRAV39,TRAV9-2,TRBV10-2,TRBV16,TRBV25-1
Cdc42 Signaling	5.03	0.0805	#NUM!	CD3G,MPRIP,MYLK,TRAV12-1,TRAV12-3,TRAV17,TRAV21,TRAV26-2,TRAV30,TRAV39,TRAV9-2,TRBV10-2,TRBV16,TRBV25-1
T Cell Receptor Signaling	4.7	0.0711	-3.207	CALM1 (includes others),CD3G,NFATC2,NFATC3,TRAV12-1,TRAV12-3,TRAV17,TRAV21,TRAV26-2,TRAV30,TRAV39,TRAV9-2,TRBV10-2,TRBV16,TRBV25-1
Type I Diabetes Mellitus Signaling	4.63	0.0851	#NUM!	CD3G,TRAV12-1,TRAV12-3,TRAV17,TRAV21,TRAV26-2,TRAV30,TRAV39,TRAV9-2,TRBV10-2,TRBV16,TRBV25-1
Role of NFAT in Regulation of the Immune Response	4.55	0.0691	-2	CALM1 (includes others),CD3G,NFATC2,NFATC3,TRAV12-1,TRAV12-3,TRAV17,TRAV21,TRAV26-2,TRAV30,TRAV39,TRAV9-2,TRBV10-2,TRBV16,TRBV25-1
T Cell Exhaustion Signaling Pathway	4.44	0.0714	#NUM!	CD3G,NFATC2,NFATC3,TRAV12-1,TRAV12-3,TRAV17,TRAV21,TRAV26-2,TRAV30,TRAV39,TRAV9-2,TRBV10-2,TRBV16,TRBV25-1
NF-κB Signaling	4.19	0.0676	#NUM!	CD3G,TAB1,TNIP1,TRAV12-1,TRAV12-3,TRAV17,TRAV21,TRAV26-2,TRAV30,TRAV39,TRAV9-2,TRBV10-2,TRBV16,TRBV25-1
Phospholipase C Signaling	4.08	0.0576	-1	CALM1 (includes others),CD3G,MPRIP,NAPEPLD,NFATC2,NFATC3,TRAV12-1,TRAV12-3,TRAV17,TRAV21,TRAV26-2,TRAV30,TRAV39,TRAV9-2,TRBV10-2,TRBV16,TRBV25-1
Systemic Lupus Erythematosus Signaling	3.9	0.0636	#NUM!	CD3G,NFATC2,NFATC3,TRAV12-1,TRAV12-3,TRAV17,TRAV21,TRAV26-2,TRAV30,TRAV39,TRAV9-2,TRBV10-2,TRBV16,TRBV25-1
Dendritic Cell Maturation	3.55	0.0619	#NUM!	CD3G,TAB1,TRAV12-1,TRAV12-3,TRAV17,TRAV21,TRAV26-2,TRAV30,TRAV39,TRAV9-2,TRBV10-2,TRBV16,TRBV25-1
Tec Kinase Signaling	3.45	0.0605	#NUM!	CD3G,TNFRSF10A,TRAV12-1,TRAV12-3,TRAV17,TRAV21,TRAV26-2,TRAV30,TRAV39,TRAV9-2,TRBV10-2,TRBV16,TRBV25-1
Systemic Lupus Erythematosus In T Cell Signaling Pathway	3.03	0.0546	#NUM!	CD3G,NFATC2,TRAV12-1,TRAV12-3,TRAV17,TRAV21,TRAV26-2,TRAV30,TRAV39,TRAV9-2,TRBV10-2,TRBV16,TRBV25-1
5-aminoimidazole Ribonucleotide Biosynthesis I	2.94	0.667	#NUM!	GART,PFAS
tRNA Charging	2.19	0.105	-2	AARS2,EARS2,VARS2,YARS2
NER (Nucleotide Excision Repair, Enhanced Pathway)	1.87	0.0606	#NUM!	DDB2,ERCC1,LIG1,POLA1,PRIM2,UBE2I
Purine Nucleotides De Novo Biosynthesis II	1.72	0.182	#NUM!	GART,PFAS
Alanine Biosynthesis III	1.71	1	#NUM!	NFS1
Cell Cycle Control of Chromosomal Replication	1.61	0.0714	-2	LIG1,MCM3,POLA1,PRIM2
DNA Double-Strand Break Repair by Homologous Recombination	1.52	0.143	#NUM!	LIG1,POLA1
RhoA Signaling	1.5	0.05	0	MPRIP,MYLK,SEPTIN11,SEPTIN6,SEPTIN8,TTN
S-methyl-5-thio-α-D-ribose 1-phosphate Degradation	1.41	0.5	#NUM!	APIP
L-cysteine Degradation III	1.41	0.5	#NUM!	GOT1
L-glutamine Biosynthesis II (tRNA-dependent)	1.41	0.5	#NUM!	QRSL1
Glutamine Degradation I	1.41	0.5	#NUM!	GLS
April Mediated Signaling	1.3	0.0714	#NUM!	NFATC2,NFATC3,TRAF1
5hLightYellow Significant to mRS at 90day
Ingenuity Canonical Pathways	-log(p-value)	Ratio	z-score	Molecules
Cdc42 Signaling	4.71	0.0632	1.667	APC,ARPC5,CD247,CDC42SE1,CLIP1,GSK3B,ITGAX,MYL6,PPP1R12B,PRKCZ,RAF1
Remodeling of Epithelial Adherens Junctions	4.69	0.109	1.342	APC,ARPC5,CLIP1,CTNNB1,DNM2,RAB5A,RAB7A
NF-κB Signaling	4.02	0.0531	2.53	CD247,GSK3B,IGF1R,MAP3K3,MAP4K4,NTRK3,PELI1,PRKCB,PRKCZ,RAF1,TIRAP
Fcγ Receptor-mediated Phagocytosis in Macrophages and Monocytes	2.85	0.0645	0.816	ARPC5,FCGR3A/FCGR3B,MYO5A,PRKCB,PRKCZ,TLN1
HGF Signaling	2.78	0.0538	1.633	CRKL,ITGAX,MAP3K2,MAP3K3,PRKCB,PRKCZ,RAF1
Insulin Receptor Signaling	2.68	0.0519	0.378	CRKL,GRB10,GSK3B,JAK1,PRKCZ,PTPN1,RAF1
Caveolar-mediated Endocytosis Signaling	2.51	0.0667	#NUM!	DNM2,ITGAX,MAP3K2,PTPN1,RAB5A
IL-3 Signaling	2.44	0.0641	1.342	CRKL,JAK1,PRKCB,PRKCZ,RAF1
Neuregulin Signaling	2.4	0.0526	1	CRKL,ITGAX,PRKCB,PRKCZ,PSEN1,RAF1
Actin Cytoskeleton Signaling	2.37	0.038	1.414	APC,ARPC5,CRKL,ITGAX,MYL6,PPP1R12B,RAF1,SSH2,TLN1
Role of JAK1, JAK2 and TYK2 in Interferon Signaling	2.33	0.115	#NUM!	IFNGR1,JAK1,RAF1
Regulation Of The Epithelial Mesenchymal Transition In Development Pathway	2.32	0.0602	0.447	APC,CTNNB1,GSK3B,PSEN1,RBPJ
Molecular Mechanisms of Cancer	2.29	0.0299	#NUM!	APC,CDK19,CFLAR,CTNNB1,GSK3B,ITGAX,JAK1,MDM2,PRKCB,PRKCZ,PSEN1,RAF1,RBPJ
Integrin Signaling	2.26	0.0394	1.633	ARPC5,CRKL,GSK3B,ITGAX,NEDD9,PPP1R12B,RAF1,TLN1
Estrogen Receptor Signaling	2.24	0.0307	2.309	ESR2,GSK3B,IGF1R,JAK1,MYL6,NCOA2,PPP1R12B,PRKCB,PRKCZ,RAF1,SOD2,SP1
Hepatic Fibrosis Signaling Pathway	2.11	0.0295	1.265	APC,CTNNB1,GSK3B,ITGAX,JAK1,MYL6,PRKCB,PRKCZ,RAF1,SOD2,SP1,TIRAP
ErbB4 Signaling	1.98	0.0615	#NUM!	PRKCB,PRKCZ,PSEN1,RAF1
Mouse Embryonic Stem Cell Pluripotency	1.97	0.0495	1.342	APC,CTNNB1,GSK3B,JAK1,RAF1
IGF-1 Signaling	1.94	0.0485	1.342	GRB10,IGF1R,JAK1,PRKCZ,RAF1
Regulation of the Epithelial-Mesenchymal Transition Pathway	1.92	0.0374	#NUM!	APC,CTNNB1,GSK3B,JAK1,PSEN1,RAF1,RBPJ
Semaphorin Neuronal Repulsive Signaling Pathway	1.91	0.0414	1	CD44,GSK3B,ITGAX,MYL6,PDE4B,PPP1R12B
Notch Signaling	1.9	0.0811	#NUM!	NUMB,PSEN1,RBPJ
PTEN Signaling	1.85	0.0403	-0.447	GSK3B,IGF1R,ITGAX,NTRK3,PRKCZ,RAF1
HOTAIR Regulatory Pathway	1.84	0.04	0.816	AGO2,CD44,CTNNB1,ESR2,MDM2,STK38
Role of Wnt/GSK-3β Signaling in the Pathogenesis of Influenza	1.81	0.0548	#NUM!	APC,CTNNB1,GSK3B,NCOA2
Nur77 Signaling in T Lymphocytes	1.79	0.0446	1.342	CD247,MAP3K2,MAP3K3,PRKCB,PRKCZ
Neuroinflammation Signaling Pathway	1.74	0.03	2.121	CFLAR,CTNNB1,GSK3B,IFNGR1,JAK1,PSEN1,SLC1A3,SOD2,TIRAP
VDR/RXR Activation	1.73	0.0519	#NUM!	NCOA2,PRKCB,PRKCZ,SP1
Role of NANOG in Mammalian Embryonic Stem Cell Pluripotency	1.73	0.0431	1	APC,CTNNB1,GSK3B,JAK1,RAF1
IL-15 Production	1.67	0.0417	1.342	IGF1R,JAK1,NTRK3,PRKCZ,TEK
Glioma Signaling	1.66	0.0413	1	IGF1R,MDM2,PRKCB,PRKCZ,RAF1
Erythropoietin Signaling Pathway	1.65	0.0361	0.816	CTNNB1,GSK3B,MDM2,PRKCB,PRKCZ,RAF1
Glioblastoma Multiforme Signaling	1.65	0.0361	0.816	APC,CTNNB1,GSK3B,IGF1R,MDM2,RAF1
Systemic Lupus Erythematosus In B Cell Signaling Pathway	1.62	0.0303	1.414	CTNNB1,GSK3B,IFNGR1,JAK1,MAP4K4,PRKCB,PRKCZ,RAF1
Prolactin Signaling	1.59	0.0471	1	PRKCB,PRKCZ,RAF1,SP1
PDGF Signaling	1.59	0.0471	2	CRKL,JAK1,PRKCB,RAF1
Taurine Biosynthesis	1.58	0.5	#NUM!	CSAD
UVC-Induced MAPK Signaling	1.55	0.06	#NUM!	PRKCB,PRKCZ,RAF1
Xenobiotic Metabolism General Signaling Pathway	1.54	0.0385	1.342	MAP3K2,MAP3K3,PRKCB,PRKCZ,RAF1
ErbB Signaling	1.48	0.0435	0	GSK3B,PRKCB,PRKCZ,RAF1
CDP-diacylglycerol Biosynthesis I	1.48	0.0909	#NUM!	ABHD5,CDS2
B Cell Receptor Signaling	1.48	0.033	1.633	BCL6,GSK3B,MAP3K2,MAP3K3,PRKCB,RAF1
Rac Signaling	1.47	0.0368	#NUM!	ARPC5,CD44,ITGAX,PRKCZ,RAF1
Apelin Endothelial Signaling Pathway	1.47	0.0368	1.342	PRKCB,PRKCZ,RAF1,SP1,TEK
Death Receptor Signaling	1.45	0.0426	1	CFLAR,MAP4K4,PARP16,PARP4
Leukocyte Extravasation Signaling	1.43	0.0321	1.633	CD44,CRKL,CTNNB1,MYL6,PRKCB,PRKCZ
PD-1, PD-L1 cancer immunotherapy pathway	1.42	0.0417	-1	CD247,GSK3B,IFNGR1,JAK1
Production of Nitric Oxide and Reactive Oxygen Species in Macrophages	1.42	0.0319	1.633	IFNGR1,JAK1,MAP3K2,MAP3K3,PRKCB,PRKCZ
SAPK/JNK Signaling	1.41	0.0355	2	CD247,CRKL,MAP3K2,MAP3K3,MAP4K4
1D-myo-inositol Hexakisphosphate Biosynthesis V (from Ins(1,3,4)P3)	1.41	0.333	#NUM!	ITPK1
Retinoic acid Mediated Apoptosis Signaling	1.41	0.0526	#NUM!	CFLAR,PARP16,PARP4
Gap Junction Signaling	1.41	0.0317	#NUM!	CTNNB1,MAP3K2,PRKCB,PRKCZ,RAF1,SP1
Phosphatidylglycerol Biosynthesis II (Non-plastidic)	1.41	0.0833	#NUM!	ABHD5,CDS2
HER-2 Signaling in Breast Cancer	1.4	0.0316	0.816	GSK3B,MDM2,PRKCB,PRKCZ,RAF1,SP1
Sperm Motility	1.39	0.029	#NUM!	IGF1R,JAK1,NTRK3,PDE4B,PRKCB,PRKCZ,TEK
Clathrin-mediated Endocytosis Signaling	1.39	0.0314	#NUM!	ARPC5,DNM2,MDM2,NUMB,RAB5A,RAB7A
Necroptosis Signaling Pathway	1.38	0.0347	2.236	CFLAR,JAK1,MDM2,MLKL,PELI1
Polyamine Regulation in Colon Cancer	1.37	0.0508	#NUM!	APC,CTNNB1,PSMD6
Endometrial Cancer Signaling	1.37	0.0508	#NUM!	CTNNB1,GSK3B,RAF1
Factors Promoting Cardiogenesis in Vertebrates	1.37	0.0345	-0.447	APC,CTNNB1,GSK3B,PRKCB,PRKCZ
PI3K/AKT Signaling	1.34	0.0306	0.447	CTNNB1,GSK3B,ITGAX,JAK1,MDM2,RAF1
Sertoli Cell-Sertoli Cell Junction Signaling	1.34	0.0305	#NUM!	CTNNB1,GSK3B,ITGAX,MAP3K2,MAP3K3,RAF1
Synaptogenesis Signaling Pathway	1.32	0.0264	1.414	ARPC5,CRKL,CTNNB1,GSK3B,RAB5A,RAF1,STXBP3,TLN1
Thrombopoietin Signaling	1.32	0.0484	#NUM!	PRKCB,PRKCZ,RAF1
ErbB2-ErbB3 Signaling	1.3	0.0476	#NUM!	GSK3B,RAF1,SP1
5hRed Significant to NIHSS at 90day
Ingenuity Canonical Pathways	-log(p-value)	Ratio	z-score	Molecules
Calcium-induced T Lymphocyte Apoptosis	2.78	0.121	-0.447	ATP2A2,CAPN2,CD247,HLA-DPA1,PRKCA,PRKD3,TRAV10,TRAV24,TRAV25,TRAV40,TRAV8-1
Lipid Antigen Presentation by CD1	2.66	0.145	#NUM!	AP1G2,CD1A,CD247,TRAV10,TRAV24,TRAV25,TRAV40,TRAV8-1
T Helper Cell Differentiation	2.32	0.106	#NUM!	CD247,HLA-DPA1,IL2RA,RORC,STAT4,TBX21,TRAV10,TRAV24,TRAV25,TRAV40,TRAV8-1
Nur77 Signaling in T Lymphocytes	2.08	0.0982	-1.342	CD247,FASLG,HLA-DPA1,MAP2K5,PRKCA,PRKD3,TRAV10,TRAV24,TRAV25,TRAV40,TRAV8-1
Assembly of RNA Polymerase I Complex	2.01	0.273	#NUM!	POLR1A,POLR1B,POLR1E
Allograft Rejection Signaling	1.81	0.105	#NUM!	CD247,FASLG,HLA-DPA1,TRAV10,TRAV24,TRAV25,TRAV40,TRAV8-1
Autoimmune Thyroid Disease Signaling	1.78	0.104	#NUM!	CD247,FASLG,HLA-DPA1,TRAV10,TRAV24,TRAV25,TRAV40,TRAV8-1
Cytotoxic T Lymphocyte-mediated Apoptosis of Target Cells	1.72	0.109	#NUM!	CD247,FASLG,TRAV10,TRAV24,TRAV25,TRAV40,TRAV8-1
Graft-versus-Host Disease Signaling	1.72	0.101	#NUM!	CD247,FASLG,HLA-DPA1,TRAV10,TRAV24,TRAV25,TRAV40,TRAV8-1
Antiproliferative Role of TOB in T Cell Signaling	1.66	0.106	#NUM!	CD247,TGFB3,TRAV10,TRAV24,TRAV25,TRAV40,TRAV8-1
Hematopoiesis from Pluripotent Stem Cells	1.59	0.103	#NUM!	CD247,CD8A,TRAV10,TRAV24,TRAV25,TRAV40,TRAV8-1
CTLA4 Signaling in Cytotoxic T Lymphocytes	1.53	0.0847	#NUM!	AP1G2,CD247,CD8A,PIK3R3,PPP2R5C,TRAV10,TRAV24,TRAV25,TRAV40,TRAV8-1
Glycoaminoglycan-protein Linkage Region Biosynthesis	1.48	0.286	#NUM!	B3GAT1,XYLT2
Th2 Pathway	1.4	0.0806	-0.707	CCR3,CD247,HLA-DPA1,IKZF1,IL2RA,MAF,PIK3R3,STAT4,TBX21,TGFBR3
Methylthiopropionate Biosynthesis	1.37	1	#NUM!	ADI1
Table S5C. IPA Canonical Pathway Enrichment (p<0.05) for outcome-significant WGCNA modules using gene expression at 24 hours from IS onset
24hGreenYellow Significant to NIHSS at 90day
Ingenuity Canonical Pathways	-log(p-value)	Ratio	z-score	Molecules
T Helper Cell Differentiation	11	0.212	#NUM!	CD247,CD3E,CD3G,CD40LG,CXCR5,HLA-DOA,IL10RA,IL21R,IL2RA,STAT4,TBX21,TRAV10,TRAV13-1,TRAV17,TRAV20,TRAV21,TRAV26-2,TRAV30,TRAV8-1,TRAV8-3,TRAV9-2,TRBV25-1
iCOS-iCOSL Signaling in T Helper Cells	10.7	0.18	-2.714	CD247,CD3E,CD3G,CD40LG,HLA-DOA,IL2RA,IL2RB,LAT,NFATC2,NFATC3,PIK3C2B,PLCG1,PPP3CC,TRAV10,TRAV13-1,TRAV17,TRAV20,TRAV21,TRAV26-2,TRAV30,TRAV8-1,TRAV8-3,TRAV9-2,TRBV25-1,ZAP70
Altered T Cell and B Cell Signaling in Rheumatoid Arthritis	10.5	0.192	#NUM!	CD247,CD3E,CD3G,CD40LG,CD79A,FASLG,HLA-DOA,IGHM,IL23A,LTA,SLAMF1,TNFRSF13C,TRAV10,TRAV13-1,TRAV17,TRAV20,TRAV21,TRAV26-2,TRAV30,TRAV8-1,TRAV8-3,TRAV9-2,TRBV25-1
Calcium-induced T Lymphocyte Apoptosis	10.4	0.22	-2.121	CD247,CD3E,CD3G,HDAC1,HLA-DOA,NFATC2,PLCG1,PPP3CC,TRAV10,TRAV13-1,TRAV17,TRAV20,TRAV21,TRAV26-2,TRAV30,TRAV8-1,TRAV8-3,TRAV9-2,TRBV25-1,ZAP70
Cytotoxic T Lymphocyte-mediated Apoptosis of Target Cells	10.3	0.266	-0.816	CD247,CD3E,CD3G,DFFA,FASLG,PRF1,TRAV10,TRAV13-1,TRAV17,TRAV20,TRAV21,TRAV26-2,TRAV30,TRAV8-1,TRAV8-3,TRAV9-2,TRBV25-1
Allograft Rejection Signaling	9.95	0.237	#NUM!	CD247,CD3E,CD3G,CD40LG,FASLG,HLA-DOA,PRF1,TRAV10,TRAV13-1,TRAV17,TRAV20,TRAV21,TRAV26-2,TRAV30,TRAV8-1,TRAV8-3,TRAV9-2,TRBV25-1
Autoimmune Thyroid Disease Signaling	9.85	0.234	#NUM!	CD247,CD3E,CD3G,CD40LG,FASLG,HLA-DOA,PRF1,TRAV10,TRAV13-1,TRAV17,TRAV20,TRAV21,TRAV26-2,TRAV30,TRAV8-1,TRAV8-3,TRAV9-2,TRBV25-1
Hematopoiesis from Pluripotent Stem Cells	9.83	0.25	#NUM!	CD247,CD3E,CD3G,CD8A,IGHD,IGHM,TRAV10,TRAV13-1,TRAV17,TRAV20,TRAV21,TRAV26-2,TRAV30,TRAV8-1,TRAV8-3,TRAV9-2,TRBV25-1
Regulation of IL-2 Expression in Activated and Anergic T Lymphocytes	9.33	0.176	-4.69	CARD11,CD247,CD3E,CD3G,LAT,NFATC2,NFATC3,PLCG1,PPP3CC,RRAS2,TRAV10,TRAV13-1,TRAV17,TRAV20,TRAV21,TRAV26-2,TRAV30,TRAV8-1,TRAV8-3,TRAV9-2,TRBV25-1,ZAP70
Th17 Activation Pathway	9.32	0.184	-1.89	CCR6,CD247,CD3E,CD3G,HSP90AB1,IL21R,IL23A,NFATC2,NFATC3,STAT4,TRAV10,TRAV13-1,TRAV17,TRAV20,TRAV21,TRAV26-2,TRAV30,TRAV8-1,TRAV8-3,TRAV9-2,TRBV25-1
Communication between Innate and Adaptive Immune Cells	9.03	0.178	#NUM!	CCR7,CD247,CD3E,CD3G,CD40LG,CD79A,CD8A,IGHD,IGHM,TNFRSF13C,TRAV10,TRAV13-1,TRAV17,TRAV20,TRAV21,TRAV26-2,TRAV30,TRAV8-1,TRAV8-3,TRAV9-2,TRBV25-1
Graft-versus-Host Disease Signaling	8.74	0.215	#NUM!	CD247,CD3E,CD3G,FASLG,HLA-DOA,PRF1,TRAV10,TRAV13-1,TRAV17,TRAV20,TRAV21,TRAV26-2,TRAV30,TRAV8-1,TRAV8-3,TRAV9-2,TRBV25-1
CD28 Signaling in T Helper Cells	8.56	0.154	-2.828	CARD11,CD247,CD3E,CD3G,HLA-DOA,LAT,NFATC2,NFATC3,PIK3C2B,PLCG1,PPP3CC,TRAV10,TRAV13-1,TRAV17,TRAV20,TRAV21,TRAV26-2,TRAV30,TRAV8-1,TRAV8-3,TRAV9-2,TRBV25-1,ZAP70
PKCθ Signaling in T Lymphocytes	8.55	0.138	-3.207	CACNA1I,CARD11,CD247,CD3E,CD3G,HLA-DOA,LAT,MAP3K9,NFATC2,NFATC3,PIK3C2B,PLCG1,PPP3CC,RRAS2,TRAV10,TRAV13-1,TRAV17,TRAV20,TRAV21,TRAV26-2,TRAV30,TRAV8-1,TRAV8-3,TRAV9-2,TRBV25-1,ZAP70
Systemic Lupus Erythematosus Signaling	8.33	0.127	#NUM!	CD22,CD247,CD3E,CD3G,CD40LG,CD79A,IGHM,LAT,NFATC2,NFATC3,PIK3C2B,PLCG1,PPIH,PRPF38A,RRAS2,SNRPN,TNFRSF13C,TRAV10,TRAV13-1,TRAV17,TRAV20,TRAV21,TRAV26-2,TRAV30,TRAV8-1,TRAV8-3,TRAV9-2,TRBV25-1
Lipid Antigen Presentation by CD1	8.32	0.255	#NUM!	CD247,CD3E,CD3G,TRAV10,TRAV13-1,TRAV17,TRAV20,TRAV21,TRAV26-2,TRAV30,TRAV8-1,TRAV8-3,TRAV9-2,TRBV25-1
CTLA4 Signaling in Cytotoxic T Lymphocytes	8.24	0.169	#NUM!	CD247,CD3E,CD3G,CD8A,LAT,PIK3C2B,PLCG1,PPP2R5C,TRAV10,TRAV13-1,TRAV17,TRAV20,TRAV21,TRAV26-2,TRAV30,TRAV8-1,TRAV8-3,TRAV9-2,TRBV25-1,ZAP70
T Cell Exhaustion Signaling Pathway	8.16	0.133	-0.632	CD247,CD3E,CD3G,EOMES,HLA-DOA,IL10RA,NFATC2,NFATC3,PIK3C2B,PLCG1,PPP2R5C,RRAS2,STAT4,TBX21,TRAV10,TRAV13-1,TRAV17,TRAV20,TRAV21,TRAV26-2,TRAV30,TRAV8-1,TRAV8-3,TRAV9-2,TRBV25-1,ZAP70
T Cell Receptor Signaling	8.1	0.128	-4.426	CARD11,CD247,CD3E,CD3G,CD8A,HLA-DOA,LAT,NFATC2,NFATC3,PIK3C2B,PLCG1,PPP3CC,RRAS2,SKAP1,TCF4,TRAV10,TRAV13-1,TRAV17,TRAV20,TRAV21,TRAV26-2,TRAV30,TRAV8-1,TRAV8-3,TRAV9-2,TRBV25-1,ZAP70
Systemic Lupus Erythematosus In T Cell Signaling Pathway	7.57	0.118	-1.069	CD247,CD3E,CD3G,CD40LG,CREB3L4,FASLG,HLA-DOA,IL23A,LAT,NFATC2,PIK3C2B,PLCG1,PPP2R5C,PPP3CC,RHOC,RHOH,RRAS2,TRAV10,TRAV13-1,TRAV17,TRAV20,TRAV21,TRAV26-2,TRAV30,TRAV8-1,TRAV8-3,TRAV9-2,TRBV25-1
Antiproliferative Role of TOB in T Cell Signaling	7.22	0.212	#NUM!	CD247,CD3E,CD3G,TRAV10,TRAV13-1,TRAV17,TRAV20,TRAV21,TRAV26-2,TRAV30,TRAV8-1,TRAV8-3,TRAV9-2,TRBV25-1
Phospholipase C Signaling	7.16	0.105	-2.84	ARHGEF18,ARHGEF5,CD247,CD3E,CD3G,CD79A,CREB3L4,HDAC1,IGHM,ITGB7,LAT,MPRIP,NFATC2,NFATC3,PLCG1,PPP3CC,RHOC,RHOH,RRAS2,TRAV10,TRAV13-1,TRAV17,TRAV20,TRAV21,TRAV26-2,TRAV30,TRAV8-1,TRAV8-3,TRAV9-2,TRBV25-1,ZAP70
Nur77 Signaling in T Lymphocytes	7.11	0.161	-0.816	CD247,CD3E,CD3G,FASLG,HDAC1,HLA-DOA,PPP3CC,TRAV10,TRAV13-1,TRAV17,TRAV20,TRAV21,TRAV26-2,TRAV30,TRAV8-1,TRAV8-3,TRAV9-2,TRBV25-1
OX40 Signaling Pathway	6.86	0.185	#NUM!	CD247,CD3E,CD3G,HLA-DOA,TRAV10,TRAV13-1,TRAV17,TRAV20,TRAV21,TRAV26-2,TRAV30,TRAV8-1,TRAV8-3,TRAV9-2,TRBV25-1
Role of NFAT in Regulation of the Immune Response	6.65	0.115	-3.051	CD247,CD3E,CD3G,CD79A,HLA-DOA,IGHM,LAT,NFATC2,NFATC3,PIK3C2B,PLCG1,PPP3CC,RRAS2,TRAV10,TRAV13-1,TRAV17,TRAV20,TRAV21,TRAV26-2,TRAV30,TRAV8-1,TRAV8-3,TRAV9-2,TRBV25-1,ZAP70
Type I Diabetes Mellitus Signaling	6.24	0.135	-0.816	CD247,CD3E,CD3G,FASLG,HLA-DOA,LTA,PRF1,SOCS7,TRAV10,TRAV13-1,TRAV17,TRAV20,TRAV21,TRAV26-2,TRAV30,TRAV8-1,TRAV8-3,TRAV9-2,TRBV25-1
SAPK/JNK Signaling	6.24	0.135	-0.447	CD247,CD3E,CD3G,MAP3K9,NFATC3,PIK3C2B,RRAS2,TP53,TRAV10,TRAV13-1,TRAV17,TRAV20,TRAV21,TRAV26-2,TRAV30,TRAV8-1,TRAV8-3,TRAV9-2,TRBV25-1
Dendritic Cell Maturation	5.78	0.11	-2.333	CCR7,CD247,CD3E,CD3G,CD40LG,CREB3L4,HLA-DOA,IL23A,LTA,PIK3C2B,PLCG1,STAT4,TRAV10,TRAV13-1,TRAV17,TRAV20,TRAV21,TRAV26-2,TRAV30,TRAV8-1,TRAV8-3,TRAV9-2,TRBV25-1
Tec Kinase Signaling	5.61	0.107	-1.89	BLK,CD247,CD3E,CD3G,FASLG,ITGB7,PIK3C2B,PLCG1,RHOC,RHOH,STAT4,TNFRSF10A,TRAV10,TRAV13-1,TRAV17,TRAV20,TRAV21,TRAV26-2,TRAV30,TRAV8-1,TRAV8-3,TRAV9-2,TRBV25-1
CCR5 Signaling in Macrophages	5.15	0.124	#NUM!	CACNA1I,CD247,CD3E,CD3G,FASLG,PLCG1,TRAV10,TRAV13-1,TRAV17,TRAV20,TRAV21,TRAV26-2,TRAV30,TRAV8-1,TRAV8-3,TRAV9-2,TRBV25-1
Th1 and Th2 Activation Pathway	5.01	0.116	#NUM!	CD247,CD3E,CD3G,CD40LG,CD8A,CXCR3,GFI1,HLA-DOA,IL10RA,IL24,IL2RA,IL2RB,LTA,NFATC2,NFATC3,PIK3C2B,STAT4,TBX21
Primary Immunodeficiency Signaling	4.89	0.214	#NUM!	CD3E,CD40LG,CD79A,CD8A,IGHD,IGHM,IL7R,TNFRSF13C,ZAP70
NF-κB Signaling	4.82	0.101	-1.89	CARD11,CD247,CD3E,CD3G,CD40LG,HDAC1,LTA,PIK3C2B,RRAS2,TRAV10,TRAV13-1,TRAV17,TRAV20,TRAV21,TRAV26-2,TRAV30,TRAV8-1,TRAV8-3,TRAV9-2,TRBV25-1,ZAP70
Th1 Pathway	4.65	0.132	-2.333	CD247,CD3E,CD3G,CD40LG,CD8A,CXCR3,HLA-DOA,IL10RA,LTA,NFATC2,NFATC3,PIK3C2B,STAT4,TBX21
Cdc42 Signaling	3.81	0.0977	-1	CD247,CD3E,CD3G,HLA-DOA,ITGB7,MPRIP,TRAV10,TRAV13-1,TRAV17,TRAV20,TRAV21,TRAV26-2,TRAV30,TRAV8-1,TRAV8-3,TRAV9-2,TRBV25-1
Th2 Pathway	2.82	0.0968	-1.897	CD247,CD3E,CD3G,GFI1,HLA-DOA,IL24,IL2RA,IL2RB,NFATC2,PIK3C2B,STAT4,TBX21
Granzyme B Signaling	2.69	0.25	#NUM!	DFFA,NUMA1,PARP1,PRF1
B Cell Development	2.36	0.161	#NUM!	CD79A,HLA-DOA,IGHD,IGHM,IL7R
B Cell Receptor Signaling	2.27	0.0769	-2.53	CD22,CD79A,CREB3L4,EBF1,ETS1,IGHD,IGHM,MAP3K9,NFATC2,NFATC3,PAX5,PIK3C2B,PPP3CC,RRAS2
PD-1, PD-L1 cancer immunotherapy pathway	2.16	0.0938	1.667	CBLB,CD247,HLA-DOA,IL2RA,IL2RB,LAT,PIK3C2B,PLCG1,ZAP70
Proline Biosynthesis I	2.14	0.5	#NUM!	ALDH18A1,PYCR2
tRNA Charging	1.98	0.132	-2.236	AARS1,AARS2,EARS2,HARS1,LARS2
Telomerase Signaling	1.97	0.0874	-1.414	ETS1,HDAC1,HSP90AB1,IL2RA,IL2RB,PIK3C2B,PPP2R5C,RRAS2,TP53
Systemic Lupus Erythematosus In B Cell Signaling Pathway	1.88	0.0644	-2.183	CARD11,CD22,CD40LG,CD5,CD79A,CLCF1,FASLG,IGHD,IGHM,LTA,NFATC2,NFATC3,PIK3C2B,PLAAT4,PPP3CC,RRAS2,TNFRSF13C
DNA Methylation and Transcriptional Repression Signaling	1.64	0.129	#NUM!	CHD3,HDAC1,RBBP4,RBBP7
Wnt/Ca+ pathway	1.62	0.0952	-1.633	CREB3L4,DVL1,DVL2,NFATC2,NFATC3,PLCG1
Role of JAK1 and JAK3 in γc Cytokine Signaling	1.54	0.0909	#NUM!	IL21R,IL2RA,IL2RB,IL7R,PIK3C2B,RRAS2
Lanosterol Biosynthesis	1.45	1	#NUM!	LSS
D-mannose Degradation	1.45	1	#NUM!	MPI
Alanine Biosynthesis III	1.45	1	#NUM!	NFS1
Natural Killer Cell Signaling	1.43	0.0635	-2.887	CD247,FASLG,IL2RB,LAT,MAP3K9,NFATC2,NFATC3,PIK3C2B,PLCG1,RRAS2,STAT4,ZAP70
Leucine Degradation I	1.42	0.222	#NUM!	IVD,MCCC2
IL-7 Signaling Pathway	1.35	0.0822	-1.342	CXCR5,EBF1,IGHM,IL7R,PAX5,PIK3C2B
24hOrange Significant to NIHSS at 90day
Ingenuity Canonical Pathways	-log(p-value)	Ratio	z-score	Molecules
Role of Pattern Recognition Receptors in Recognition of Bacteria and Viruses	2.37	0.0417	#NUM!	C5,CLEC7A,DDX58,EDA,OAS3,TLR6
Thio-molybdenum Cofactor Biosynthesis	1.98	1	#NUM!	MOCOS
Granzyme B Signaling	1.92	0.125	#NUM!	CASP8,NUMA1
HGF Signaling	1.91	0.0385	#NUM!	CCND1,CRKL,ELK3,ITGB6,MAP3K13
Coronavirus Pathogenesis Pathway	1.85	0.0323	0	AR,CASP8,CCND1,DDIT3,DDX58,OAS3
Phototransduction Pathway	1.76	0.0577	#NUM!	GUCY2C,PDE6H,RGS9BP
Inflammasome pathway	1.73	0.1	#NUM!	CASP8,PANX1
β-alanine Degradation I	1.68	0.5	#NUM!	ABAT
4-aminobutyrate Degradation I	1.51	0.333	#NUM!	ABAT
2-ketoglutarate Dehydrogenase Complex	1.38	0.25	#NUM!	OGDH
24hPink Significant to NIHSS at 90day
Ingenuity Canonical Pathways	-log(p-value)	Ratio	z-score	Molecules
White Adipose Tissue Browning Pathway	2.68	0.114	0	ADCY7,CACNA1D,CACNB1,CACNB4,CATSPER1,CREB5,CTBP1,FCER1A,FGFR2,GPBAR1,GUCY1A1,MAPK13,PPARA,PRKAR2B,PRKG1
α-Adrenergic Signaling	2.34	0.117	-0.447	ADCY7,CALM1 (includes others),GNA15,GNAL,GNAT2,GNG11,GNG12,PHKG1,PRKAR2B,PYGB,RAP2B,RRAS
Netrin Signaling	2.11	0.127	0.707	CACNA1D,CACNB1,CACNB4,CATSPER1,NFATC2,NFATC4,NTN1,PRKAR2B,PRKG1
G Beta Gamma Signaling	2.02	0.102	1.732	CACNA1D,CACNB1,CACNB4,CATSPER1,GNA15,GNAL,GNAT2,GNG11,GNG12,HBEGF,PRKAR2B,RAP2B,RRAS
Synaptic Long Term Depression	2.01	0.0919	1	CACNA1D,CACNB1,CACNB4,CATSPER1,GNA15,GNAL,GNAT2,GRIA3,GUCY1A1,NPR3,PLA2R1,PLB1,PPM1J,PPP2R1B,PRKG1,RAP2B,RRAS
Heme Degradation	1.87	0.5	#NUM!	BLVRA,HMOX1
Sperm Motility	1.81	0.083	0	CALM1 (includes others),CATSPER1,CLK3,CSF1R,FER,FGFR2,GNA15,GNAL,GNAT2,GNG11,GNG12,GUCY1A1,INSR,JAK3,PEAK1,PLA2R1,PLB1,PRKAR2B,PRKG1,ROR1
G Protein Signaling Mediated by Tubby	1.75	0.14	#NUM!	GNA15,GNAL,GNAT2,GNG11,GNG12,INSR
GNRH Signaling	1.73	0.0874	0	ADCY7,CACNA1D,CACNB1,CACNB4,CALM1 (includes others),CATSPER1,CREB5,GNA15,GNG11,GNG12,HBEGF,MAP3K6,MAPK13,PRKAR2B,RAP2B,RRAS
Inhibition of Angiogenesis by TSP1	1.72	0.156	#NUM!	GUCY1A1,MAPK13,SDC1,SDC2,THBS1
NAD Biosynthesis from 2-amino-3-carboxymuconate Semialdehyde	1.66	0.4	#NUM!	NMNAT1,QPRT
Bile Acid Biosynthesis, Neutral Pathway	1.63	0.231	#NUM!	AMACR,BAAT,CYP3A4
Cardiac β-adrenergic Signaling	1.63	0.0867	-1.89	ADCY7,AKAP1,CACNA1D,CACNB1,CACNB4,GNA15,GNAL,GNAT2,GNG11,GNG12,PDE3A,PDE5A,PPM1J,PPP2R1B,PRKAR2B
Calcium Signaling	1.63	0.0833	0	ACTA2,ATP2B2,CACNA1D,CACNB1,CACNB4,CALM1 (includes others),CATSPER1,CHRNB1,CREB5,GRIA3,LETM1,NFATC2,NFATC4,PRKAR2B,RAP2B,TPM1,TPM3
GABA Receptor Signaling	1.63	0.0938	#NUM!	ABAT,ADCY7,CACNA1D,CACNB1,CACNB4,CATSPER1,GNA15,GNAL,GNAT2,GNG11,GNG12,NSF
Corticotropin Releasing Hormone Signaling	1.62	0.0909	-2.111	ADCY7,CACNA1D,CACNB1,CACNB4,CALM1 (includes others),CATSPER1,CREB5,CRHR2,GUCY1A1,MAPK13,NPR3,POMC,PRKAR2B
Natural Killer Cell Signaling	1.62	0.0847	1.5	CD247,COL11A2,IL18,IRAK4,JAK3,KIR2DS2 (includes others),MAP3K6,MAPK13,MICA,MICB,NECTIN2,NFATC2,NFATC4,PVR,RAP2B,RRAS
nNOS Signaling in Skeletal Muscle Cells	1.62	0.13	#NUM!	CACNA1D,CACNB1,CACNB4,CALM1 (includes others),CATSPER1,SNTB1
Endocannabinoid Neuronal Synapse Pathway	1.58	0.0897	1.265	ADCY7,CACNA1D,CACNB1,CACNB4,CATSPER1,DNAH1,GNA15,GNAL,GNG11,GNG12,GRIA3,MAPK13,PRKAR2B
Ceramide Biosynthesis	1.5	0.333	#NUM!	SPTLC1,SPTLC3
CCR5 Signaling in Macrophages	1.43	0.0876	#NUM!	CACNA1D,CACNB1,CACNB4,CALM1 (includes others),CATSPER1,CD247,GNA15,GNAL,GNAT2,GNG11,GNG12,MAPK13
Fatty Acid α-oxidation	1.39	0.188	#NUM!	ALDH1A3,ALDH2,ALOX12B
IL-1 Signaling	1.39	0.0957	#NUM!	ADCY7,GNA15,GNAL,GNAT2,GNG11,GNG12,IRAK4,MAPK13,PRKAR2B
CDK5 Signaling	1.36	0.0909	1.897	ADCY7,CABLES1,FOSB,GNAL,MAPK13,PPM1J,PPP2R1B,PRKAR2B,RAP2B,RRAS
Synaptogenesis Signaling Pathway	1.36	0.0726	0.447	ADCY7,CACNB1,CACNB4,CALM1 (includes others),CDH2,CREB5,DLG4,EFNA1,EPHA10,FARP1,GRIA3,ITSN1,LRRTM2,MAP1B,NECTIN1,NSF,PRKAR2B,RAP2B,RRAS,SYT17,THBS1,TLN1
GPCR-Mediated Nutrient Sensing in Enteroendocrine Cells	1.33	0.0901	1	ADCY7,CACNA1D,CACNB1,CACNB4,CATSPER1,GNA15,GNG11,GNG12,GPBAR1,PRKAR2B
Putrescine Degradation III	1.32	0.176	#NUM!	ALDH1A3,ALDH2,SAT2
Melatonin Degradation III	1.31	1	#NUM!	MPO
Sorbitol Degradation I	1.31	1	#NUM!	SORD
Cellular Effects of Sildenafil (Viagra)	1.31	0.0839	#NUM!	ACTA2,ADCY7,CACNA1D,CACNB1,CACNB4,CALM1 (includes others),GUCY1A1,PDE3A,PDE5A,PRKAR2B,PRKG1,SLC4A11
24hYellow Significant to mRS at 90day
Ingenuity Canonical Pathways	-log(p-value)	Ratio	z-score	Molecules
Role of NFAT in Cardiac Hypertrophy	3.88	0.154	4.6	ADCY9,CACNA1A,CACNA2D4,CACNB2,CACNB3,CACNG8,CATSPER3,GNAQ,GNG10,GSK3B,HDAC4,HDAC5,HDAC8,HDAC9,IGF1R,MAP2K6,MEF2A,MEF2C,MRAS,PIK3CA,PIK3CG,PIK3R6,PLCG2,PLCH1,PLCL2,PRKAR1A,PRKCA,RAP1A,RCAN2,SLC8A1,SOS1,SOS2,TGFBR1
Neurotrophin/TRK Signaling	3.22	0.2	2.673	BDNF,CDC42,CREB5,FRS2,GAB1,MAP2K5,MAP2K6,MAP3K5,MRAS,PIK3CA,PIK3CG,PIK3R6,RAP1A,SOS1,SOS2
NGF Signaling	3.2	0.172	3.3	CDC42,CREB5,GAB1,MAP3K2,MAP3K5,MAP3K9,MAPK7,MRAS,PIK3CA,PIK3CG,PIK3R6,PLCG2,RAP1A,ROCK1,ROCK2,RPS6KA3,SMPD1,SOS1,SOS2,TRIO
CDP-diacylglycerol Biosynthesis I	2.98	0.318	0.378	ABHD5,CDS1,CRLS1,GPAT2,LPCAT2,LPCAT4,MBOAT2
Pyridoxal 5'-phosphate Salvage Pathway	2.86	0.2	1.155	BRAF,EIF2AK2,HIPK1,MAK,MAP2K6,MAP3K9,MAPK7,NEK2,PAK2,PLK1,POMK,PRKAA1,PSTK
Phosphatidylglycerol Biosynthesis II (Non-plastidic)	2.73	0.292	0.378	ABHD5,CDS1,CRLS1,GPAT2,LPCAT2,LPCAT4,MBOAT2
MSP-RON Signaling In Macrophages Pathway	2.72	0.165	1	CIITA,CREB5,HLA-DPA1,HLA-DPB1,HLA-DRB4,JAK2,KLKB1,MRAS,MST1R,PIK3CA,PIK3CG,PIK3R6,PTGS2,RAP1A,SOCS3,SOS1,SOS2,TNF
B Cell Receptor Signaling	2.7	0.143	3.674	BCL10,BCL2A1,BCL6,CDC42,CREB5,GAB1,GSK3B,IGHE,IGHM,MAP2K6,MAP3K2,MAP3K5,MAP3K9,MEF2C,MRAS,NFAT5,PIK3CA,PIK3CG,PIK3R6,PLCG2,PTEN,RAP1A,SOS1,SOS2,SYNJ2,VAV3
p70S6K Signaling	2.66	0.156	3.441	F2R,F2RL1,GNAQ,IGHM,MAPT,MRAS,PIK3CA,PIK3CG,PIK3R6,PLCG2,PLCH1,PLCL2,PLD1,PPP2R2A,PPP2R3A,PPP2R5C,PRKCA,RAP1A,SOS1,SOS2
Natural Killer Cell Signaling	2.47	0.138	3.922	CD244,CDC42,HLA-F,HSPA1A/HSPA1B,HSPA5,IL18R1,JAK2,LCP2,MAP3K2,MAP3K5,MAP3K9,MRAS,NCR1,NFAT5,PAK2,PAK6,PIK3CA,PIK3CG,PIK3R6,PLCG2,RAP1A,ROCK1,SOS1,SOS2,ULBP3,VAV3
FcγRIIB Signaling in B Lymphocytes	2.42	0.173	1.89	CACNA1A,CACNA2D4,CACNB2,CACNB3,CACNG8,CATSPER3,IGHM,MRAS,PIK3CA,PIK3CG,PIK3R6,PLCG2,RAP1A,SOS1
Reelin Signaling in Neurons	2.42	0.152	2.828	ACTR2,ARHGEF10,ARPC5,CDC42,CDK5R1,DNAH10,GRIN3A,GSK3B,MAP2K5,MAP2K6,MAP3K9,MAPT,PDK1,PDK3,PDK4,PIK3CA,PIK3CG,PIK3R6,RAP1A
ErbB4 Signaling	2.38	0.185	2.53	ADAM17,APH1B,MRAS,PIK3CA,PIK3CG,PIK3R6,PLCG2,PRKCA,PSEN1,RAP1A,SOS1,SOS2
Calcium Signaling	2.31	0.132	3.051	ASPH,ATP2C1,CACNA1A,CACNA2D4,CACNB2,CACNB3,CACNG8,CALR,CATSPER3,CREB5,GRIN3A,HDAC4,HDAC5,HDAC8,HDAC9,MEF2A,MEF2C,MYH10,MYO10,NFAT5,PRKAR1A,RAP1A,RCAN2,SLC8A1,TPM2,TPM4,TRPV6
ErbB Signaling	2.3	0.163	2.84	CDC42,GSK3B,MAP2K6,MRAS,PAK2,PAK6,PIK3CA,PIK3CG,PIK3R6,PLCG2,PRKCA,RAP1A,SOS1,SOS2,TGFA
GDNF Family Ligand-Receptor Interactions	2.29	0.173	2.309	CDC42,DOK6,DOK7,FRS2,GAB1,MRAS,PIK3CA,PIK3CG,PIK3R6,PLCG2,RAP1A,SOS1,SOS2
Type II Diabetes Mellitus Signaling	2.29	0.143	1.414	ACSM1,CACNA1A,CACNA2D4,CACNB2,CACNB3,CACNG8,CATSPER3,CD36,INSR,MAP3K5,NSMAF,PIK3CA,PIK3CG,PIK3R6,PRKAA1,PRKCA,SLC27A2,SMPD1,SOCS3,SOCS6,TNF
Triacylglycerol Biosynthesis	2.28	0.209	1.414	ABHD5,CRLS1,GPAT2,LPCAT2,LPCAT4,LPGAT1,MBOAT2,PLPP3,PNPLA1
Renal Cell Carcinoma Signaling	2.24	0.171	2.887	CDC42,GAB1,HGF,MRAS,PAK2,PAK6,PIK3CA,PIK3CG,PIK3R6,RAP1A,SOS1,SOS2,TGFA
HGF Signaling	2.23	0.146	3	CCND1,CDC42,ELF3,GAB1,HGF,ITGA1,MAP3K2,MAP3K5,MAP3K9,MRAS,PIK3CA,PIK3CG,PIK3R6,PLCG2,PRKCA,PTGS2,RAP1A,SOS1,SOS2
Prolactin Signaling	2.22	0.165	1.732	JAK2,KCNMB1,MRAS,NMI,PIK3CA,PIK3CG,PIK3R6,PLCG2,PRKCA,RAP1A,SOCS3,SOCS6,SOS1,SOS2
Telomerase Signaling	2.21	0.155	2.111	ELF3,HDAC4,HDAC5,HDAC8,HDAC9,MRAS,PIK3CA,PIK3CG,PIK3R6,PPP2R2A,PPP2R3A,PPP2R5C,RAP1A,SOS1,SOS2,TERF2
PKCθ Signaling in T Lymphocytes	2.2	0.133	3.357	BCL10,CACNA1A,CACNA2D4,CACNB2,CACNB3,CACNG8,CATSPER3,HLA-DPA1,HLA-DPB1,HLA-DRB4,LCP2,MAP3K2,MAP3K5,MAP3K9,MRAS,NFAT5,PIK3CA,PIK3CG,PIK3R6,PLCG2,RAP1A,SOS1,SOS2,TRBV16,VAV3
Gα12/13 Signaling	2.19	0.145	3.441	CDC42,CDH3,F2R,F2RL1,LPAR1,LPAR3,LPAR4,MAP3K5,MAPK7,MEF2A,MEF2C,MRAS,PIK3CA,PIK3CG,PIK3R6,RAP1A,ROCK1,ROCK2,VAV3
Salvage Pathways of Pyrimidine Ribonucleotides	2.17	0.158	1.069	AK8,APOBEC3F,BRAF,EIF2AK2,HIPK1,MAK,MAP2K6,MAP3K9,MAPK7,NEK2,PAK2,PLK1,POMK,PRKAA1,PSTK
GM-CSF Signaling	2.17	0.174	1.732	BCL2A1,CCND1,CSF2RB,JAK2,MRAS,PIK3CA,PIK3CG,PIK3R6,RAP1A,RUNX1,SOS1,SOS2
PD-1, PD-L1 cancer immunotherapy pathway	2.13	0.156	-2.111	CD274,CSNK2A1,GSK3B,HLA-DPA1,HLA-DPB1,HLA-DRB4,HLA-F,JAK2,LATS2,LCP2,PIK3CA,PIK3CG,PIK3R6,PTEN,TNF
Corticotropin Releasing Hormone Signaling	2.1	0.14	1	ADCY9,ARPC5,BDNF,BRAF,CACNA1A,CACNA2D4,CACNB2,CACNB3,CACNG8,CATSPER3,CREB5,GLI3,GNAQ,MEF2A,MEF2C,PLCG2,PRKAR1A,PRKCA,PTGS2,RAP1A
Glycine Cleavage Complex	2.1	0.5	#NUM!	AMT,GLDC,OCA2
GNRH Signaling	2.07	0.131	3.638	ADCY9,CACNA1A,CACNA2D4,CACNB2,CACNB3,CACNG8,CATSPER3,CDC42,CREB5,GNAQ,GNG10,MAP2K6,MAP3K2,MAP3K5,MAP3K9,MAPK7,MRAS,PAK2,PAK6,PRKAR1A,PRKCA,RAP1A,SOS1,SOS2
Acute Myeloid Leukemia Signaling	2.05	0.157	1.387	BRAF,CCNA1,CCND1,CSF2RB,MAP2K5,MAP2K6,MRAS,PIK3CA,PIK3CG,PIK3R6,RAP1A,RUNX1,SOS1,SOS2
G Beta Gamma Signaling	2	0.142	3.153	CACNA1A,CACNA2D4,CACNB2,CACNB3,CACNG8,CATSPER3,CAV2,CDC42,GNAQ,GNG10,MRAS,PIK3CG,PLCG2,PRKAR1A,PRKCA,RAP1A,SOS1,SOS2
Cardiac Hypertrophy Signaling (Enhanced)	2	0.107	3.96	ACE,ACVR1B,ADCY9,ATF6,CACNA1A,CACNA2D4,CACNB2,CACNB3,CACNG8,CSF2RB,EDN1,FZD3,GNAQ,GNG10,GSK3B,HDAC4,HDAC5,HDAC8,HDAC9,IFNAR1,IGF1R,IL18R1,IL1RL1,IL31RA,ITGA1,JAK2,MAP2K5,MAP2K6,MAP3K2,MAP3K20,MAP3K5,MAP3K9,MAPK7,MEF2A,MEF2C,MRAS,NFAT5,PDK1,PIK3CA,PIK3CG,PIK3R6,PLCG2,PLCH1,PLCL2,PRKAR1A,PRKCA,PTEN,PTGS2,RAP1A,ROCK1,ROCK2,TDP2,TGFBR1,TNF,TULP2,WNT9A
Renin-Angiotensin Signaling	1.99	0.144	2.5	ACE,ADCY9,GNAQ,JAK2,MRAS,PAK2,PAK6,PIK3CA,PIK3CG,PIK3R6,PLCG2,PRKAR1A,PRKCA,RAP1A,SOS1,SOS2,TNF
NF-κB Signaling	1.95	0.126	2.858	AZI2,BCL10,BMP2,BRAF,BTRC,CSNK2A1,EIF2AK2,FLT1,GSK3B,IGF1R,INSR,IRAK3,MAP2K6,MRAS,PELI1,PIK3CA,PIK3CG,PIK3R6,PLCG2,RAP1A,TDP2,TGFA,TGFBR1,TLR8,TNF,TRBV16
Non-Small Cell Lung Cancer Signaling	1.92	0.152	1.897	CCND1,HDAC4,HDAC5,HDAC8,HDAC9,MRAS,PIK3CA,PIK3CG,PIK3R6,PRKCA,RAP1A,SOS1,SOS2,TGFA
Cyclins and Cell Cycle Regulation	1.92	0.157	-1.134	BTRC,CCNA1,CCND1,CCNH,FBXL5,GSK3B,HDAC4,HDAC5,HDAC8,HDAC9,PPP2R2A,PPP2R3A,PPP2R5C
Glioma Signaling	1.89	0.14	2.309	CCND1,HDAC4,HDAC5,HDAC8,HDAC9,IGF1R,MRAS,PIK3CA,PIK3CG,PIK3R6,PLCG2,PRKCA,PTEN,RAP1A,SOS1,SOS2,TGFA
Cardiac Hypertrophy Signaling	1.88	0.12	4.082	ADCY9,CACNA1A,CACNA2D4,CACNB2,CACNB3,CACNG8,CDC42,GNAQ,GNG10,GSK3B,IGF1R,MAP2K6,MAP3K2,MAP3K5,MAP3K9,MEF2A,MEF2C,MRAS,PIK3CA,PIK3CG,PIK3R6,PLCG2,PLCH1,PLCL2,PRKAR1A,RAP1A,ROCK1,ROCK2,SOS1,TGFBR1
IL-4 Signaling	1.88	0.155	#NUM!	HLA-DPA1,HLA-DPB1,HLA-DRB4,JAK2,MRAS,NFAT5,PIK3CA,PIK3CG,PIK3R6,RAP1A,SOS1,SOS2,SYNJ2
PPARα/RXRα Activation	1.87	0.128	0.688	ACVR1B,ADCY9,CD36,CLOCK,GNAQ,IL1RAP,IL1RL1,INSR,JAK2,MAP2K6,MEF2C,MRAS,PLCG2,PLCH1,PLCL2,PPARA,PRKAA1,PRKAR1A,PRKCA,RAP1A,SOS1,SOS2,TGFBR1
IGF-1 Signaling	1.86	0.146	1.941	CCN3,CSNK2A1,IGF1R,IGFBP7,JAK2,MRAS,PIK3CA,PIK3CG,PIK3R6,PRKAR1A,RAP1A,SOCS3,SOCS6,SOS1,SOS2
Amyloid Processing	1.84	0.18	-0.447	APH1B,CAPN8,CDK5R1,CSNK1E,CSNK2A1,GSK3B,MAPT,PRKAR1A,PSEN1
PDGF Signaling	1.84	0.153	1.941	CSNK2A1,EIF2AK2,JAK2,MRAS,PIK3CA,PIK3CG,PIK3R6,PLCG2,PRKCA,RAP1A,SOS1,SOS2,SYNJ2
Thyroid Cancer Signaling	1.84	0.158	0.577	BDNF,BRAF,CCND1,GSK3B,INSR,MRAS,PDK1,PIK3CA,PIK3CG,PIK3R6,PTEN,RAP1A
Endometrial Cancer Signaling	1.82	0.169	1.414	CCND1,GSK3B,MRAS,PIK3CA,PIK3CG,PIK3R6,PTEN,RAP1A,SOS1,SOS2
Integrin Signaling	1.8	0.123	2.711	ACTR2,ARF6,ARHGAP26,ARPC5,ASAP1,BRAF,CAPN8,CDC42,GSK3B,ITGA1,MRAS,PAK2,PAK6,PFN4,PIK3CA,PIK3CG,PIK3R6,PLCG2,PTEN,RAP1A,ROCK1,SOS1,SOS2,TSPAN2,TSPAN3
STAT3 Pathway	1.78	0.134	2	CSF2RB,FLT1,HGF,IFNAR1,IGF1R,IL18R1,IL1RL1,IL31RA,INSR,JAK2,MAP3K20,MAP3K9,MRAS,RAP1A,SOCS3,SOCS6,TGFA,TGFBR1
Cholecystokinin/Gastrin-mediated Signaling	1.77	0.139	2.84	CDC42,GNAQ,MAP2K5,MAP2K6,MAPK7,MEF2A,MEF2C,MRAS,PRKCA,PTGS2,RAP1A,ROCK1,ROCK2,SOS1,SOS2,TNF
Ovarian Cancer Signaling	1.77	0.13	2.121	BRAF,CCND1,CD44,EDN1,FZD3,GSK3B,HDAC4,HDAC5,HDAC8,HDAC9,MRAS,MSH6,PIK3CA,PIK3CG,PIK3R6,PRKAR1A,PTEN,PTGS2,RAP1A,WNT9A
Role of MAPK Signaling in Promoting the Pathogenesis of Influenza	1.75	0.142	3.357	ATP6V0E1,ATP6V1A,ATP6V1C1,ATP6V1C2,BRAF,MAP2K6,MAP3K5,MRAS,PLA2G2C,PLA2G7,PRKCA,PTGS2,RABGEF1,RAP1A,RPS6KA3
Th1 and Th2 Activation Pathway	1.74	0.129	#NUM!	ACVR1B,APH1B,CCR3,CCR4,CD274,HLA-DPA1,HLA-DPB1,HLA-DRB4,IFNAR1,IL18R1,IL1RL1,JAK2,MAP2K6,PIK3CA,PIK3CG,PIK3R6,PSEN1,PTGDR2,SOCS3,TGFBR1
PI3K/AKT Signaling	1.72	0.122	1	CCND1,CSF2RB,GAB1,GSK3B,IFNAR1,IL18R1,IL1RL1,IL31RA,ITGA1,JAK2,MAP3K5,MCL1,MRAS,PIK3CA,PIK3CG,PPP2R2A,PPP2R3A,PPP2R5C,PTEN,PTGS2,RAP1A,SOS1,SOS2,SYNJ2
T Cell Exhaustion Signaling Pathway	1.72	0.122	-0.728	ACVR1B,BCL6,CD274,CTLA4,HLA-DPA1,HLA-DPB1,HLA-DRB4,HLA-F,IFNAR1,JAK2,MRAS,NFAT5,PDK1,PIK3CA,PIK3CG,PIK3R6,PLCG2,PPP2R2A,PPP2R3A,PPP2R5C,RAP1A,STAT2,TGFBR1,TRBV16
ERK5 Signaling	1.71	0.157	3.317	CREB5,GAB1,GNAQ,MAP2K5,MAP3K2,MAPK7,MEF2A,MEF2C,MRAS,RAP1A,RPS6KA3
Hereditary Breast Cancer Signaling	1.69	0.131	#NUM!	CCND1,FANCD2,HDAC4,HDAC5,HDAC8,HDAC9,MRAS,MSH6,NBN,PIK3CA,PIK3CG,PIK3R6,PTEN,RAP1A,RFC5,SMARCA4,SMARCB1,TUBG1
Endoplasmic Reticulum Stress Pathway	1.69	0.238	-0.447	ATF6,CALR,DNAJC3,HSPA5,MAP3K5
Prostate Cancer Signaling	1.68	0.139	#NUM!	CCND1,CREB5,GSK3B,HDAC4,HDAC5,HDAC8,HDAC9,MRAS,PIK3CA,PIK3CG,PIK3R6,PTEN,RAP1A,SOS1,SOS2
JAK/Stat Signaling	1.64	0.148	1.155	GNAQ,JAK2,MRAS,PIK3CA,PIK3CG,PIK3R6,RAP1A,SOCS3,SOCS6,SOS1,SOS2,STAT2
ErbB2-ErbB3 Signaling	1.63	0.159	0.632	CCND1,GSK3B,MRAS,PIK3CA,PIK3CG,PIK3R6,PTEN,RAP1A,SOS1,SOS2
IL-7 Signaling Pathway	1.59	0.151	0.632	BCL6,CCND1,GSK3B,HGF,IGHM,MCL1,PIK3CA,PIK3CG,PIK3R6,SOS1,SOS2
Ephrin A Signaling	1.55	0.17	#NUM!	CDC42,EFNA5,PIK3CA,PIK3CG,PIK3R6,ROCK1,ROCK2,VAV3
Estrogen-Dependent Breast Cancer Signaling	1.55	0.149	2.121	CCND1,CREB5,HSD17B1,HSD17B11,HSD17B12,IGF1R,MRAS,PIK3CA,PIK3CG,PIK3R6,RAP1A
Melanocyte Development and Pigmentation Signaling	1.54	0.14	2.496	ADCY9,CREB5,MC1R,MRAS,PIK3CA,PIK3CG,PIK3R6,PLCG2,PRKAR1A,RAP1A,RPS6KA3,SOS1,SOS2
FGF Signaling	1.53	0.143	2.309	CREB5,FRS2,GAB1,HGF,MAP2K6,MAP3K5,PIK3CA,PIK3CG,PIK3R6,PRKCA,SOS1,SOS2
Cancer Drug Resistance By Drug Efflux	1.5	0.167	#NUM!	BRAF,MRAS,PDK1,PIK3CA,PIK3CG,PTEN,PTGS2,RAP1A
Th2 Pathway	1.49	0.129	0.577	ACVR1B,APH1B,CCR3,CCR4,HLA-DPA1,HLA-DPB1,HLA-DRB4,IL1RL1,JAK2,PIK3CA,PIK3CG,PIK3R6,PSEN1,PTGDR2,SOCS3,TGFBR1
Molecular Mechanisms of Cancer	1.49	0.103	#NUM!	ADCY9,APH1B,ARHGEF10,AURKA,BMP2,BMP8B,BRAF,CCND1,CDC42,CDK14,CDK15,CDK17,CDK19,CFLAR,FANCD2,FAS,FZD3,GAB1,GNAQ,GNG10,GSK3B,HDAC4,HDAC5,HDAC8,HDAC9,ITGA1,JAK2,MAP2K6,MAP3K5,MRAS,NBN,NF1,PAK2,PAK6,PIK3CA,PIK3CG,PIK3R6,PRKAR1A,PRKCA,PSEN1,RAP1A,SOS1,SOS2,TGFBR1,WNT9A
NAD Biosynthesis III	1.48	0.5	#NUM!	NMNAT1,NMNAT3
Chronic Myeloid Leukemia Signaling	1.47	0.133	#NUM!	CCND1,CTBP2,HDAC4,HDAC5,HDAC8,HDAC9,MRAS,PIK3CA,PIK3CG,PIK3R6,RAP1A,SOS1,SOS2,TGFBR1
Fc Epsilon RI Signaling	1.46	0.13	3.207	GAB1,LCP2,MAP2K6,MRAS,PIK3CA,PIK3CG,PIK3R6,PLCG2,PRKCA,RAP1A,SOS1,SOS2,SYNJ2,TNF,VAV3
FAK Signaling	1.46	0.13	#NUM!	ARHGAP26,ASAP1,CAPN8,ITGA1,MRAS,PAK2,PAK6,PIK3CA,PIK3CG,PIK3R6,PLCG2,PTEN,RAP1A,SOS1,SOS2
Insulin Receptor Signaling	1.46	0.126	1.213	GAB1,GSK3B,INSR,JAK2,MRAS,PIK3CA,PIK3CG,PIK3R6,PPP1R3D,PRKAR1A,PTEN,RAP1A,SCNN1A,SOCS3,SOS1,SOS2,SYNJ2
Melanoma Signaling	1.46	0.163	1.89	BRAF,CCND1,MRAS,PIK3CA,PIK3CG,PIK3R6,PTEN,RAP1A
MSP-RON Signaling Pathway	1.45	0.155	#NUM!	CCR2,CSF2RB,JAK2,KLKB1,MST1R,PIK3CA,PIK3CG,PIK3R6,TNF
Regulation of the Epithelial-Mesenchymal Transition Pathway	1.45	0.118	#NUM!	ADAM17,APH1B,BRAF,FRS2,FZD3,GAB1,GSK3B,HGF,JAK2,MAP2K5,MAP2K6,MRAS,PIK3CA,PIK3CG,PIK3R6,PSEN1,RAP1A,SOS1,SOS2,TGFBR1,WNT9A,ZEB2
UVA-Induced MAPK Signaling	1.44	0.135	3.162	MRAS,PARP8,PIK3CA,PIK3CG,PIK3R6,PLCG2,PLCH1,PLCL2,PRKCA,RAP1A,RPS6KA3,SMPD1,TIPARP
Dopamine-DARPP32 Feedback in cAMP Signaling	1.44	0.119	1.291	ADCY9,CACNA1A,CACNA2D4,CACNB2,CACNB3,CACNG8,CREB5,CSNK1E,GNAQ,GRIN3A,KCNJ15,KCNJ2,PLCG2,PLCH1,PLCL2,PPP1R3D,PPP2R2A,PPP2R3A,PPP2R5C,PRKAR1A,PRKCA
Th1 Pathway	1.44	0.132	2.111	APH1B,CD274,HLA-DPA1,HLA-DPB1,HLA-DRB4,IFNAR1,IL18R1,JAK2,MAP2K6,PIK3CA,PIK3CG,PIK3R6,PSEN1,SOCS3
Role of NANOG in Mammalian Embryonic Stem Cell Pluripotency	1.44	0.129	1.897	BMP2,BMP8B,FZD3,GAB1,GSK3B,JAK2,MRAS,PIK3CA,PIK3CG,PIK3R6,RAP1A,RIF1,SOS1,SOS2,WNT9A
Stearate Biosynthesis I (Animals)	1.41	0.16	#NUM!	ACOT11,ACOT4,ACSM1,LPCAT4,LPGAT1,PNPLA1,PTGR1,SLC27A2
Gap Junction Signaling	1.41	0.116	#NUM!	ADCY9,CCN3,CSNK1E,GNAQ,LPAR1,MAP2K5,MAP3K2,MAPK7,MRAS,PIK3CA,PIK3CG,PIK3R6,PLCG2,PLCH1,PLCL2,PRKAR1A,PRKCA,RAP1A,SOS1,SOS2,TUBB6,TUBG1
Ceramide Signaling	1.39	0.136	-0.632	KSR1,MRAS,NSMAF,PIK3CA,PIK3CG,PIK3R6,PPP2R2A,PPP2R3A,PPP2R5C,RAP1A,SMPD1,TNF
Neuroinflammation Signaling Pathway	1.34	0.107	1.732	ACVR1B,APH1B,BDNF,BIRC5,CASP1,CFLAR,CREB5,CX3CR1,FAS,GRIN3A,GSK3B,HLA-DPA1,HLA-DPB1,HLA-DRB4,HLA-F,IRAK3,JAK2,MAPK7,MAPT,NFAT5,NFE2L2,PIK3CA,PIK3CG,PIK3R6,PLCG2,PSEN1,PTGS2,S100B,SLC1A3,TGFBR1,TLR8,TNF
Antigen Presentation Pathway	1.34	0.176	#NUM!	CALR,CIITA,HLA-DPA1,HLA-DPB1,HLA-DRB4,HLA-F
Growth Hormone Signaling	1.31	0.141	1.667	IGF1R,JAK2,PIK3CA,PIK3CG,PIK3R6,PLCG2,PRKCA,RPS6KA3,SOCS3,SOCS6
Senescence Pathway	1.31	0.107	2.887	ACVR1B,ASXL3,BRAF,CACNA1A,CACNA2D4,CACNB2,CACNB3,CACNG8,CAPN8,CCND1,ELF3,MAP2K5,MAP2K6,MAPK7,MRAS,NBN,NF1,NFAT5,PDK1,PDK3,PDK4,PIK3CA,PIK3CG,PIK3R6,PPP2R2A,PPP2R3A,PPP2R5C,PTEN,RAP1A,SQSTM1,TGFBR1
NAD biosynthesis II (from tryptophan)	1.31	0.273	#NUM!	KYNU,NMNAT1,NMNAT3

## Sheet: ST6. IPA For Cell-Specific Hubs
Table S6A. IPA Canonical Pathway Enrichment (p<0.05) for some cell specific WGCNA hubs at ≤ 3 hours
#NUM! represents pathway where an activity pattern prediction could not be calculated
T cell receptor and other T cell-Specific Hub Genes
Ingenuity Canonical Pathways	-log(p-value)	Ratio	-log(B-H p-value)	z-score	Molecules
Natural Killer Cell Signaling	6.02	0.0251	3.69	-1.342	LAT,PLCG1,SOS2,STAT4,ZAP70
Fc Epsilon RI Signaling	5.39	0.0339	3.37	-1	LAT,PLCG1,PRKCH,SOS2
T Cell Receptor Signaling	4.8	0.00977	2.95	-1.633	CD3E,LAT,PLCG1,SKAP1,SOS2,ZAP70
Phospholipase C Signaling	4.57	0.0089	2.85	-1.342	CD3E,LAT,PLCG1,PRKCH,SOS2,ZAP70
ERBB4 Signaling	4.47	0.0441	2.84	#NUM!	PLCG1,PRKCH,SOS2
GDNF Family Ligand-Receptor Interactions	4.33	0.0395	2.79	#NUM!	DOK2,PLCG1,SOS2
Regulation of IL-2 Expression in Activated and Anergic T Lymphocytes	4.25	0.0108	2.79	-1.342	CD3E,LAT,PLCG1,SOS2,ZAP70
VEGF Family Ligand-Receptor Interactions	4.2	0.0357	2.79	#NUM!	PLCG1,PRKCH,SOS2
Prolactin Signaling	4.16	0.0349	2.79	#NUM!	PLCG1,PRKCH,SOS2
ERBB Signaling	4.05	0.0319	2.72	#NUM!	PLCG1,PRKCH,SOS2
PD-1, PD-L1 cancer immunotherapy pathway	3.89	0.0283	2.62	#NUM!	LAT,PLCG1,ZAP70
PKCθ Signaling in T Lymphocytes	3.86	0.00896	2.62	-1.342	CD3E,LAT,PLCG1,SOS2,ZAP70
T Cell Exhaustion Signaling Pathway	3.84	0.00883	2.62	0	CD3E,PLCG1,STAT4,TGFBR3,ZAP70
Neuregulin Signaling	3.77	0.0256	2.61	#NUM!	PLCG1,PRKCH,SOS2
Role of NFAT in Regulation of the Immune Response	3.75	0.00849	2.61	-1.342	CD3E,LAT,PLCG1,SOS2,ZAP70
Renin-Angiotensin Signaling	3.74	0.025	2.61	#NUM!	PLCG1,PRKCH,SOS2
Glioma Signaling	3.69	0.0242	2.61	#NUM!	PLCG1,PRKCH,SOS2
GP6 Signaling Pathway	3.66	0.0236	2.61	#NUM!	LAT,PLCG1,PRKCH
G Beta Gamma Signaling	3.64	0.0233	2.61	#NUM!	PLCG1,PRKCH,SOS2
HGF Signaling	3.61	0.0227	2.61	#NUM!	PLCG1,PRKCH,SOS2
p70S6K Signaling	3.61	0.0227	2.61	#NUM!	PLCG1,PRKCH,SOS2
Th2 Pathway	3.57	0.0219	2.58	#NUM!	CD3E,STAT4,TGFBR3
Factors Promoting Cardiogenesis in Vertebrates	3.44	0.0199	2.48	#NUM!	PLCG1,PRKCH,TGFBR3
Aldosterone Signaling in Epithelial Cells	3.34	0.0183	2.39	#NUM!	PLCG1,PRKCH,SOS2
Th1 and Th2 Activation Pathway	3.28	0.0174	2.35	#NUM!	CD3E,STAT4,TGFBR3
Hepatic Fibrosis Signaling Pathway	3.25	0.00955	2.34	-1	PLCG1,PRKCH,SOS2,TGFBR3
Erythropoietin Signaling Pathway	3.24	0.0169	2.34	#NUM!	PLCG1,PRKCH,SOS2
PPARα/RXRα Activation	3.13	0.0155	2.25	#NUM!	PLCG1,SOS2,TGFBR3
Calcium-induced T Lymphocyte Apoptosis	3.1	0.0087	2.25	-2	CD3E,PLCG1,PRKCH,ZAP70
Gap Junction Signaling	3.1	0.0152	2.25	#NUM!	PLCG1,PRKCH,SOS2
CTLA4 Signaling in Cytotoxic T Lymphocytes	3.04	0.00837	2.21	#NUM!	CD3E,LAT,PLCG1,ZAP70
Role of NFAT in Cardiac Hypertrophy	2.97	0.0136	2.16	#NUM!	PLCG1,PRKCH,SOS2
ICOS-ICOSL Signaling in T Helper Cells	2.95	0.00789	2.16	#NUM!	CD3E,LAT,PLCG1,ZAP70
HER-2 Signaling in Breast Cancer	2.93	0.0132	2.16	#NUM!	PLCG1,PRKCH,SOS2
Primary Immunodeficiency Signaling	2.92	0.0364	2.16	#NUM!	CD3E,ZAP70
EGF Signaling	2.92	0.0364	2.16	#NUM!	PLCG1,SOS2
CD28 Signaling in T Helper Cells	2.91	0.00774	2.16	#NUM!	CD3E,LAT,PLCG1,ZAP70
Thrombopoietin Signaling	2.8	0.0317	2.06	#NUM!	PLCG1,PRKCH
Sperm Motility	2.79	0.0118	2.05	#NUM!	PLCG1,PRKCH,ZAP70
TEC Kinase Signaling	2.73	0.00691	2.01	#NUM!	CD3E,PLCG1,PRKCH,STAT4
Insulin Secretion Signaling Pathway	2.72	0.0112	2.01	#NUM!	PLCG1,PRKCH,STAT4
Growth Hormone Signaling	2.7	0.0282	2	#NUM!	PLCG1,PRKCH
Melatonin Signaling	2.69	0.0278	2	#NUM!	PLCG1,PRKCH
CREB Signaling in Neurons	2.67	0.00664	1.99	#NUM!	PLCG1,PRKCH,SOS2,TGFBR3
Neurotrophin/TRK Signaling	2.64	0.0263	1.98	#NUM!	PLCG1,SOS2
Macropinocytosis Signaling	2.64	0.0263	1.98	#NUM!	PLCG1,PRKCH
Systemic Lupus Erythematosus Signaling	2.62	0.00644	1.97	#NUM!	CD3E,LAT,PLCG1,SOS2
FLT3 Signaling in Hematopoietic Progenitor Cells	2.6	0.025	1.95	#NUM!	SOS2,STAT4
JAK/STAT Signaling	2.58	0.0244	1.95	#NUM!	SOS2,STAT4
Systemic Lupus Erythematosus In T Cell Signaling Pathway	2.58	0.00626	1.95	#NUM!	CD3E,LAT,PLCG1,SOS2
FGF Signaling	2.56	0.0238	1.94	#NUM!	PLCG1,SOS2
PDGF Signaling	2.54	0.0233	1.93	#NUM!	PLCG1,SOS2
Fcγ Receptor-mediated Phagocytosis in Macrophages and Monocytes	2.46	0.0213	1.88	#NUM!	PLCG1,PRKCH
Melanocyte Development and Pigmentation Signaling	2.46	0.0213	1.88	#NUM!	PLCG1,SOS2
Non-Small Cell Lung Cancer Signaling	2.46	0.0213	1.88	#NUM!	PLCG1,SOS2
Phagosome Formation	2.46	0.00581	1.88	-1	LAT,PLCG1,PRKCH,SOS2
VEGF Signaling	2.42	0.0202	1.86	#NUM!	PLCG1,SOS2
Apelin Cardiomyocyte Signaling Pathway	2.42	0.0202	1.86	#NUM!	PLCG1,PRKCH
Neuropathic Pain Signaling In Dorsal Horn Neurons	2.4	0.0198	1.85	#NUM!	PLCG1,PRKCH
Virus Entry via Endocytic Pathways	2.38	0.0192	1.84	#NUM!	PLCG1,PRKCH
Apoptosis Signaling	2.38	0.0192	1.84	#NUM!	PLCG1,SPTAN1
α-Adrenergic Signaling	2.36	0.0189	1.83	#NUM!	PLCG1,PRKCH
GPCR-Mediated Nutrient Sensing in Enteroendocrine Cells	2.28	0.0172	1.76	#NUM!	PLCG1,PRKCH
FAK Signaling	2.28	0.0171	1.76	#NUM!	PLCG1,SOS2
NGF Signaling	2.27	0.0169	1.76	#NUM!	PLCG1,SOS2
Cholecystokinin/Gastrin-mediated Signaling	2.26	0.0168	1.76	#NUM!	PRKCH,SOS2
Th1 Pathway	2.24	0.0164	1.74	#NUM!	CD3E,STAT4
Estrogen Receptor Signaling	2.22	0.00743	1.73	#NUM!	PLCG1,PRKCH,SOS2
14-3-3-mediated Signaling	2.21	0.0157	1.72	#NUM!	PLCG1,PRKCH
Synaptic Long Term Potentiation	2.2	0.0155	1.72	#NUM!	PLCG1,PRKCH
P2Y Purigenic Receptor Signaling Pathway	2.2	0.0155	1.72	#NUM!	PLCG1,PRKCH
IL-12 Signaling and Production in Macrophages	2.15	0.0147	1.68	#NUM!	PRKCH,STAT4
Corticotropin Releasing Hormone Signaling	2.07	0.0134	1.61	#NUM!	PLCG1,PRKCH
PTEN Signaling	2.07	0.0133	1.61	#NUM!	SOS2,TGFBR3
eNOS Signaling	2.02	0.0126	1.57	#NUM!	PLCG1,PRKCH
CCR5 Signaling in Macrophages	1.97	0.00601	1.53	#NUM!	CD3E,PLCG1,PRKCH
Gαq Signaling	1.97	0.0118	1.53	#NUM!	PLCG1,PRKCH
Glioblastoma Multiforme Signaling	1.96	0.0117	1.53	#NUM!	PLCG1,SOS2
Axonal Guidance Signaling	1.95	0.00593	1.52	#NUM!	PLCG1,PRKCH,SOS2
Dopamine-DARPP32 Feedback in cAMP Signaling	1.91	0.011	1.49	#NUM!	PLCG1,PRKCH
GNRH Signaling	1.88	0.0106	1.47	#NUM!	PRKCH,SOS2
Cardiac Hypertrophy Signaling (Enhanced)	1.88	0.00558	1.47	#NUM!	PLCG1,PRKCH,TGFBR3
Endothelin-1 Signaling	1.87	0.0105	1.47	#NUM!	PLCG1,PRKCH
Production of Nitric Oxide and Reactive Oxygen Species in Macrophages	1.87	0.0105	1.47	#NUM!	PLCG1,PRKCH
Leukocyte Extravasation Signaling	1.86	0.0104	1.46	#NUM!	PLCG1,PRKCH
Synaptic Long Term Depression	1.86	0.0103	1.46	#NUM!	PLCG1,PRKCH
Adrenomedullin signaling pathway	1.84	0.0101	1.45	#NUM!	PLCG1,SOS2
NF-κB Signaling	1.82	0.00526	1.43	#NUM!	CD3E,TGFBR3,ZAP70
Sertoli Cell-Sertoli Cell Junction Signaling	1.81	0.00971	1.43	#NUM!	SPTAN1,TGFBR3
HIF1α Signaling	1.8	0.00962	1.43	#NUM!	PLCG1,PRKCH
Thrombin Signaling	1.79	0.00952	1.42	#NUM!	PLCG1,PRKCH
Integrin Signaling	1.78	0.00939	1.42	#NUM!	PLCG1,SOS2
Dendritic Cell Maturation	1.78	0.00509	1.42	#NUM!	CD3E,PLCG1,STAT4
ERK/MAPK Signaling	1.77	0.00935	1.42	#NUM!	PLCG1,SOS2
D-myo-inositol (1,4,5)-Trisphosphate Biosynthesis	1.62	0.0385	1.27	#NUM!	PLCG1
Opioid Signaling Pathway	1.57	0.00725	1.22	#NUM!	PRKCH,SOS2
Huntington's Disease Signaling	1.55	0.00712	1.21	#NUM!	PRKCH,SOS2
Systemic Lupus Erythematosus In B Cell Signaling Pathway	1.54	0.00415	1.21	#NUM!	CD5,PRKCH,SOS2
Synaptogenesis Signaling Pathway	1.47	0.00641	1.14	#NUM!	PLCG1,SOS2
Neuroinflammation Signaling Pathway	1.46	0.00635	1.14	#NUM!	PLCG1,TGFBR3
Role of Macrophages, Fibroblasts and Endothelial Cells in Rheumatoid Arthritis	1.44	0.00615	1.12	#NUM!	PLCG1,PRKCH
Mechanisms of Viral Exit from Host Cells	1.42	0.0244	1.11	#NUM!	PRKCH
G Protein Signaling Mediated by Tubby	1.4	0.0227	1.08	#NUM!	PLCG1
IL-23 Signaling Pathway	1.38	0.0217	1.07	#NUM!	STAT4
nNOS Signaling in Neurons	1.37	0.0213	1.06	#NUM!	PRKCH
FAT10 Cancer Signaling Pathway	1.34	0.02	1.04	#NUM!	TGFBR3
UVC-Induced MAPK Signaling	1.33	0.0196	1.04	#NUM!	PRKCH
UVB-Induced MAPK Signaling	1.32	0.0192	1.03	#NUM!	PRKCH
Neutrophil cell-Specific Hub Genes
Ingenuity Canonical Pathways	-log(p-value)	Ratio	z-score	Molecules
IL-7 Signaling Pathway	2.8	0.0256	#NUM!	MCL1,SOS2
JAK/STAT Signaling	2.75	0.0244	#NUM!	GNAQ,SOS2
Cholecystokinin/Gastrin-mediated Signaling	2.44	0.0168	#NUM!	GNAQ,SOS2
Renin-Angiotensin Signaling	2.43	0.0167	#NUM!	GNAQ,SOS2
IL-6 Signaling	2.37	0.0156	#NUM!	MCL1,SOS2
Synaptic Long Term Potentiation	2.37	0.0155	#NUM!	GNAQ,PPP1R3D
G Beta Gamma Signaling	2.37	0.0155	#NUM!	GNAQ,SOS2
p70S6K Signaling	2.35	0.0152	#NUM!	GNAQ,SOS2
Gαi Signaling	2.31	0.0145	#NUM!	GNAQ,SOS2
Insulin Receptor Signaling	2.3	0.0143	#NUM!	PPP1R3D,SOS2
Aldosterone Signaling in Epithelial Cells	2.17	0.0122	#NUM!	DNAJC3,SOS2
Cardiac β-adrenergic Signaling	2.12	0.0115	#NUM!	GNAQ,PPP1R3D
Dopamine-DARPP32 Feedback in cAMP Signaling	2.08	0.011	#NUM!	GNAQ,PPP1R3D
GNRH Signaling	2.05	0.0106	#NUM!	GNAQ,SOS2
PPARα/RXRα Activation	2.03	0.0104	#NUM!	GNAQ,SOS2
Breast Cancer Regulation by Stathmin1	2.01	0.00507	#NUM!	GNAQ,PPP1R3D,SOS2
Gap Junction Signaling	2.01	0.0101	#NUM!	GNAQ,SOS2
PI3K/AKT Signaling	2	0.0101	#NUM!	MCL1,SOS2
Adrenomedullin signaling pathway	2	0.0101	#NUM!	GNAQ,SOS2
Ephrin Receptor Signaling	2	0.00995	#NUM!	GNAQ,SOS2
ERK/MAPK Signaling	1.94	0.00935	#NUM!	PPP1R3D,SOS2
Role of NFAT in Cardiac Hypertrophy	1.92	0.00909	#NUM!	GNAQ,SOS2
Endoplasmic Reticulum Stress Pathway	1.8	0.0476	#NUM!	DNAJC3
Colorectal Cancer Metastasis Signaling	1.75	0.00743	#NUM!	GNAQ,SOS2
G-Protein Coupled Receptor Signaling	1.74	0.00725	#NUM!	GNAQ,SOS2
Opioid Signaling Pathway	1.74	0.00725	#NUM!	GNAQ,SOS2
Huntington's Disease Signaling	1.72	0.00712	#NUM!	GNAQ,SOS2
G Protein Signaling Mediated by Tubby	1.48	0.0227	#NUM!	GNAQ
Apelin Muscle Signaling Pathway	1.44	0.0208	#NUM!	GNAQ
Protein Kinase A Signaling	1.43	0.00498	#NUM!	GNAQ,PPP1R3D
Estrogen Receptor Signaling	1.43	0.00495	#NUM!	GNAQ,SOS2
MYC Mediated Apoptosis Signaling	1.43	0.02	#NUM!	MCL1
EGF Signaling	1.39	0.0182	#NUM!	SOS2
Molecular Mechanisms of Cancer	1.35	0.00449	#NUM!	GNAQ,SOS2
Endometrial Cancer Signaling	1.35	0.0167	#NUM!	SOS2
SPINK1 Pancreatic Cancer Pathway	1.35	0.0167	#NUM!	CPD
IL-2 Signaling	1.34	0.0164	#NUM!	SOS2
Polyamine Regulation in Colon Cancer	1.33	0.0161	#NUM!	MXD1
ERB2-ERBB3 Signaling	1.31	0.0154	#NUM!	SOS2
Table S6B. IPA Canonical Pathway Enrichment (p<0.05) for some cell specific WGCNA hubs at 5 hours
T cell receptor and other T cell-Specific Hub Genes
Ingenuity Canonical Pathways	-log(p-value)	Ratio	-log(B-H p-value)	z-score	Molecules
Th2 Pathway	5.18	0.0219	3.41	#NUM!	CD247,STAT4,TGFBR3
Th1 and Th2 Activation Pathway	4.89	0.0174	3.41	#NUM!	CD247,STAT4,TGFBR3
T Cell Exhaustion Signaling Pathway	3.35	0.0053	2.09	#NUM!	CD247,STAT4,TGFBR3
Th1 Pathway	3.26	0.0164	2.09	#NUM!	CD247,STAT4
Natural Killer Cell Signaling	2.84	0.0101	1.76	#NUM!	CD247,STAT4
Granzyme A Signaling	2.25	0.0526	1.25	#NUM!	GZMA
T Helper Cell Differentiation	2.11	0.00425	1.21	#NUM!	CD247,STAT4
Th17 Activation Pathway	2.08	0.00413	1.21	#NUM!	CD247,STAT4
NF-κB Signaling	1.95	0.00351	1.18	#NUM!	CD247,TGFBR3
TEC Kinase Signaling	1.94	0.00345	1.18	#NUM!	CD247,STAT4
Dendritic Cell Maturation	1.92	0.0034	1.18	#NUM!	CD247,STAT4
IL-23 Signaling Pathway	1.87	0.0217	1.17	#NUM!	STAT4
FAT10 Cancer Signaling Pathway	1.83	0.02	1.17	#NUM!	TGFBR3
SPINK1 General Cancer Pathway	1.69	0.0145	1.06	#NUM!	GZMA
FLT3 Signaling in Hematopoietic Progenitor Cells	1.63	0.0125	1.04	#NUM!	STAT4
JAK/STAT Signaling	1.62	0.0122	1.04	#NUM!	STAT4
PD-1, PD-L1 cancer immunotherapy pathway	1.51	0.00943	0.959	#NUM!	CD247
Neuroprotective Role of THOP1 in Alzheimer's Disease	1.46	0.00847	0.939	#NUM!	GZMA
STAT3 Pathway	1.4	0.00741	0.924	#NUM!	TGFBR3
IL-12 Signaling and Production in Macrophages	1.4	0.00735	0.924	#NUM!	STAT4
PTEN Signaling	1.36	0.00667	0.924	#NUM!	TGFBR3
Factors Promoting Cardiogenesis in Vertebrates	1.36	0.00662	0.924	#NUM!	TGFBR3
Epithelial Adherens Junction Signaling	1.34	0.00637	0.924	#NUM!	TGFBR3
Neutrophil cell-Specific Hub Genes
Ingenuity Canonical Pathways	-log(p-value)	Ratio	-log(B-H p-value)	z-score	Molecules
PI3K/AKT Signaling	3.78	0.0201	1.49	#NUM!	IFNAR1,IL17RA,MCL1,RAF1
Role of JAK1, JAK2 and TYK2 in Interferon Signaling	3.22	0.0769	1.25	#NUM!	IFNAR1,RAF1
STAT3 Pathway	3.06	0.0222	1.25	#NUM!	IFNAR1,IL17RA,RAF1
Necroptosis Signaling Pathway	2.87	0.0191	1.18	#NUM!	CFLAR,IFNAR1,PELI1
Role of IL-17F in Allergic Inflammatory Airway Diseases	2.74	0.0444	1.16	#NUM!	IL17RA,RAF1
MYC Mediated Apoptosis Signaling	2.65	0.04	1.14	#NUM!	CFLAR,MCL1
Retinoic acid Mediated Apoptosis Signaling	2.5	0.0333	1.06	#NUM!	CFLAR,IFNAR1
Chemokine Signaling	2.25	0.025	0.879	#NUM!	LIMK2,RAF1
PEDF Signaling	2.21	0.0238	0.879	#NUM!	CFLAR,RAF1
Salvage Pathways of Pyrimidine Ribonucleotides	2.08	0.0204	0.796	#NUM!	CDA,LIMK2
Apoptosis Signaling	2.03	0.0192	0.793	#NUM!	MCL1,RAF1
Histidine Degradation III	1.95	0.125	0.793	#NUM!	HAL
PAK Signaling	1.93	0.0169	0.793	#NUM!	LIMK2,RAF1
Salvage Pathways of Pyrimidine Deoxyribonucleotides	1.9	0.111	0.793	#NUM!	CDA
Folate Transformations I	1.9	0.111	0.793	#NUM!	MTHFS
IL-6 Signaling	1.86	0.0156	0.777	#NUM!	MCL1,RAF1
CCR3 Signaling in Eosinophils	1.82	0.0148	0.767	#NUM!	LIMK2,RAF1
RAC Signaling	1.8	0.0145	0.767	#NUM!	LIMK2,RAF1
Role of IL-17A in Psoriasis	1.71	0.0714	0.706	#NUM!	IL17RA
WNT/β-catenin Signaling	1.61	0.0116	0.633	#NUM!	FRAT1,TLE3
Tumor Microenvironment Pathway	1.59	0.0112	0.633	#NUM!	CFLAR,RAF1
Histidine Degradation VI	1.56	0.05	0.633	#NUM!	HAL
PPARα/RXRα Activation	1.53	0.0104	0.633	#NUM!	ACOX1,RAF1
Natural Killer Cell Signaling	1.5	0.0101	0.633	#NUM!	LIMK2,RAF1
Role of Lipids/Lipid Rafts in the Pathogenesis of Influenza	1.5	0.0435	0.633	#NUM!	IFNAR1
Ephrin Receptor Signaling	1.49	0.00995	0.633	#NUM!	LIMK2,RAF1
Coronavirus Pathogenesis Pathway	1.49	0.00985	0.633	#NUM!	IFNAR1,IL17RA
IL-8 Signaling	1.46	0.00948	0.623	#NUM!	LIMK2,RAF1
IL-17A Signaling in Gastric Cells	1.45	0.0385	0.623	#NUM!	IL17RA
Cardiac Hypertrophy Signaling (Enhanced)	1.41	0.00558	0.604	#NUM!	IFNAR1,IL17RA,RAF1
Actin Cytoskeleton Signaling	1.34	0.00816	0.587	#NUM!	LIMK2,RAF1
Glucocorticoid Receptor Signaling	1.33	0.00516	0.587	#NUM!	IFNAR1,IL17RA,RAF1
Interferon Signaling	1.31	0.0278	0.587	#NUM!	IFNAR1
Table S6C. IPA Canonical Pathway Enrichment (p<0.05) for some cell specific WGCNA hubs at 24 hours
T cell receptor and other T cell-Specific Hub Genes
Ingenuity Canonical Pathways	-log(p-value)	Ratio	-log(B-H p-value)	z-score	Molecules
T Cell Receptor Signaling	5.87	0.00814	3.69	-0.447	FYB1,LAT,PLCG1,SKAP1,SOS2
Fc Epsilon RI Signaling	5	0.0254	3.2	#NUM!	LAT,PLCG1,SOS2
GP6 Signaling Pathway	4.9	0.0236	3.2	#NUM!	FYB1,LAT,PLCG1
Natural Killer Cell Signaling	4.32	0.0151	2.74	#NUM!	LAT,PLCG1,SOS2
EGF Signaling	3.72	0.0364	2.3	#NUM!	PLCG1,SOS2
ERBB4 Signaling	3.54	0.0294	2.3	#NUM!	PLCG1,SOS2
GDNF Family Ligand-Receptor Interactions	3.44	0.0263	2.3	#NUM!	PLCG1,SOS2
Neurotrophin/TRK Signaling	3.44	0.0263	2.3	#NUM!	PLCG1,SOS2
VEGF Family Ligand-Receptor Interactions	3.35	0.0238	2.3	#NUM!	PLCG1,SOS2
FGF Signaling	3.35	0.0238	2.3	#NUM!	PLCG1,SOS2
Prolactin Signaling	3.33	0.0233	2.3	#NUM!	PLCG1,SOS2
PDGF Signaling	3.33	0.0233	2.3	#NUM!	PLCG1,SOS2
Fcγ Receptor-mediated Phagocytosis in Macrophages and Monocytes	3.26	0.0213	2.3	#NUM!	FYB1,PLCG1
Melanocyte Development and Pigmentation Signaling	3.26	0.0213	2.3	#NUM!	PLCG1,SOS2
Non-Small Cell Lung Cancer Signaling	3.26	0.0213	2.3	#NUM!	PLCG1,SOS2
ERBB Signaling	3.26	0.0213	2.3	#NUM!	PLCG1,SOS2
Regulation of IL-2 Expression in Activated and Anergic T Lymphocytes	3.24	0.00651	2.3	#NUM!	LAT,PLCG1,SOS2
VEGF Signaling	3.21	0.0202	2.29	#NUM!	PLCG1,SOS2
PD-1, PD-L1 cancer immunotherapy pathway	3.15	0.0189	2.25	#NUM!	LAT,PLCG1
Neuregulin Signaling	3.07	0.0171	2.23	#NUM!	PLCG1,SOS2
FAK Signaling	3.07	0.0171	2.23	#NUM!	PLCG1,SOS2
NGF Signaling	3.06	0.0169	2.23	#NUM!	PLCG1,SOS2
Renin-Angiotensin Signaling	3.04	0.0167	2.23	#NUM!	PLCG1,SOS2
Glioma Signaling	3.02	0.0161	2.23	#NUM!	PLCG1,SOS2
PKCθ Signaling in T Lymphocytes	3	0.00538	2.23	#NUM!	LAT,PLCG1,SOS2
G Beta Gamma Signaling	2.98	0.0155	2.23	#NUM!	PLCG1,SOS2
HGF Signaling	2.96	0.0152	2.23	#NUM!	PLCG1,SOS2
p70S6K Signaling	2.96	0.0152	2.23	#NUM!	PLCG1,SOS2
Role of NFAT in Regulation of the Immune Response	2.94	0.00509	2.22	#NUM!	LAT,PLCG1,SOS2
Systemic Lupus Erythematosus Signaling	2.87	0.00483	2.17	#NUM!	LAT,PLCG1,SOS2
Systemic Lupus Erythematosus In T Cell Signaling Pathway	2.83	0.00469	2.15	#NUM!	LAT,PLCG1,SOS2
Aldosterone Signaling in Epithelial Cells	2.78	0.0122	2.11	#NUM!	PLCG1,SOS2
Phospholipase C Signaling	2.77	0.00445	2.11	#NUM!	LAT,PLCG1,SOS2
Glioblastoma Multiforme Signaling	2.74	0.0117	2.1	#NUM!	PLCG1,SOS2
Phagosome Formation	2.74	0.00435	2.1	#NUM!	LAT,PLCG1,SOS2
Erythropoietin Signaling Pathway	2.71	0.0113	2.09	#NUM!	PLCG1,SOS2
PPARα/RXRα Activation	2.64	0.0104	2.03	#NUM!	PLCG1,SOS2
Gap Junction Signaling	2.61	0.0101	2.02	#NUM!	PLCG1,SOS2
Adrenomedullin signaling pathway	2.61	0.0101	2.02	#NUM!	PLCG1,SOS2
Integrin Signaling	2.55	0.00939	1.98	#NUM!	PLCG1,SOS2
ERK/MAPK Signaling	2.55	0.00935	1.98	#NUM!	PLCG1,SOS2
Role of NFAT in Cardiac Hypertrophy	2.53	0.00909	1.97	#NUM!	PLCG1,SOS2
HER-2 Signaling in Breast Cancer	2.5	0.00881	1.95	#NUM!	PLCG1,SOS2
Synaptogenesis Signaling Pathway	2.23	0.00641	1.69	#NUM!	PLCG1,SOS2
Estrogen Receptor Signaling	2.01	0.00495	1.49	#NUM!	PLCG1,SOS2
D-myo-inositol (1,4,5)-Trisphosphate Biosynthesis	2.01	0.0385	1.49	#NUM!	PLCG1
Hepatic Fibrosis Signaling Pathway	1.98	0.00477	1.47	#NUM!	PLCG1,SOS2
CTLA4 Signaling in Cytotoxic T Lymphocytes	1.87	0.00418	1.37	#NUM!	LAT,PLCG1
Axonal Guidance Signaling	1.82	0.00395	1.34	#NUM!	PLCG1,SOS2
ICOS-ICOSL Signaling in T Helper Cells	1.82	0.00394	1.34	#NUM!	LAT,PLCG1
CD28 Signaling in T Helper Cells	1.81	0.00387	1.34	#NUM!	LAT,PLCG1
G Protein Signaling Mediated by Tubby	1.78	0.0227	1.32	#NUM!	PLCG1
CREB Signaling in Neurons	1.68	0.00332	1.23	#NUM!	PLCG1,SOS2
Endometrial Cancer Signaling	1.64	0.0167	1.2	#NUM!	SOS2
IL-2 Signaling	1.64	0.0164	1.2	#NUM!	SOS2
Thrombopoietin Signaling	1.62	0.0159	1.2	#NUM!	PLCG1
WNT/Ca+ pathway	1.62	0.0156	1.2	#NUM!	PLCG1
ERB2-ERBB3 Signaling	1.61	0.0154	1.2	#NUM!	SOS2
Phospholipases	1.6	0.0152	1.2	#NUM!	PLCG1
GM-CSF Signaling	1.58	0.0143	1.19	#NUM!	SOS2
Growth Hormone Signaling	1.57	0.0141	1.19	#NUM!	PLCG1
Melatonin Signaling	1.57	0.0139	1.19	#NUM!	PLCG1
GPCR-Mediated Integration of Enteroendocrine Signaling Exemplified by an L Cell	1.56	0.0137	1.19	#NUM!	PLCG1
Leptin Signaling in Obesity	1.55	0.0135	1.19	#NUM!	PLCG1
Macropinocytosis Signaling	1.54	0.0132	1.19	#NUM!	PLCG1
TREM1 Signaling	1.54	0.013	1.19	#NUM!	PLCG1
IL-7 Signaling Pathway	1.53	0.0128	1.19	#NUM!	SOS2
FLT3 Signaling in Hematopoietic Progenitor Cells	1.52	0.0125	1.19	#NUM!	SOS2
Renal Cell Carcinoma Signaling	1.52	0.0125	1.19	#NUM!	SOS2
Chemokine Signaling	1.52	0.0125	1.19	#NUM!	PLCG1
JAK/STAT Signaling	1.51	0.0122	1.18	#NUM!	SOS2
Acute Myeloid Leukemia Signaling	1.47	0.011	1.15	#NUM!	SOS2
Actin Nucleation by ARP-WASP Complex	1.46	0.0108	1.15	#NUM!	SOS2
IL-4 Signaling	1.46	0.0108	1.15	#NUM!	SOS2
TGF-β Signaling	1.44	0.0104	1.15	#NUM!	SOS2
UVA-Induced MAPK Signaling	1.43	0.0102	1.15	#NUM!	PLCG1
Apelin Cardiomyocyte Signaling Pathway	1.43	0.0101	1.15	#NUM!	PLCG1
Neuropathic Pain Signaling In Dorsal Horn Neurons	1.42	0.0099	1.15	#NUM!	PLCG1
Virus Entry via Endocytic Pathways	1.41	0.00962	1.15	#NUM!	PLCG1
Mouse Embryonic Stem Cell Pluripotency	1.41	0.00962	1.15	#NUM!	SOS2
IGF-1 Signaling	1.41	0.00962	1.15	#NUM!	SOS2
Apoptosis Signaling	1.41	0.00962	1.15	#NUM!	PLCG1
α-Adrenergic Signaling	1.4	0.00943	1.15	#NUM!	PLCG1
Chronic Myeloid Leukemia Signaling	1.4	0.00935	1.15	#NUM!	SOS2
Telomerase Signaling	1.4	0.00935	1.15	#NUM!	SOS2
PPAR Signaling	1.4	0.00935	1.15	#NUM!	SOS2
Paxillin Signaling	1.39	0.00926	1.15	#NUM!	SOS2
Antioxidant Action of Vitamin C	1.38	0.00901	1.15	#NUM!	PLCG1
Prostate Cancer Signaling	1.38	0.00893	1.15	#NUM!	SOS2
GPCR-Mediated Nutrient Sensing in Enteroendocrine Cells	1.36	0.00862	1.15	#NUM!	PLCG1
MSP-RON Signaling In Macrophages Pathway	1.36	0.00855	1.15	#NUM!	SOS2
Sphingosine-1-phosphate Signaling	1.36	0.00847	1.15	#NUM!	PLCG1
PAK Signaling	1.36	0.00847	1.15	#NUM!	SOS2
Cholecystokinin/Gastrin-mediated Signaling	1.35	0.0084	1.15	#NUM!	SOS2
Role of NANOG in Mammalian Embryonic Stem Cell Pluripotency	1.35	0.00833	1.15	#NUM!	SOS2
14-3-3-mediated Signaling	1.32	0.00787	1.13	#NUM!	PLCG1
IL-6 Signaling	1.32	0.00781	1.13	#NUM!	SOS2
Synaptic Long Term Potentiation	1.32	0.00775	1.13	#NUM!	PLCG1
P2Y Purigenic Receptor Signaling Pathway	1.32	0.00775	1.13	#NUM!	PLCG1
Neutrophil cell-Specific Hub Genes
Ingenuity Canonical Pathways	-log(p-value)	Ratio	-log(B-H p-value)	z-score	Molecules
GNRH Signaling	3.98	0.0213	1.71	#NUM!	GNAQ,GNG10,MAP3K2,SOS2
Endoplasmic Reticulum Stress Pathway	3.46	0.0952	1.49	#NUM!	DDIT3,DNAJC3
G Beta Gamma Signaling	3.19	0.0233	1.44	#NUM!	GNAQ,GNG10,SOS2
Gαi Signaling	3.11	0.0217	1.44	#NUM!	GNAQ,GNG10,SOS2
Breast Cancer Regulation by Stathmin1	3.01	0.00845	1.44	2	GNAQ,GNG10,PPP1R3D,SOS2,TGFA
Cardiac β-adrenergic Signaling	2.82	0.0172	1.39	#NUM!	GNAQ,GNG10,PPP1R3D
G Protein Signaling Mediated by Tubby	2.82	0.0455	1.39	#NUM!	GNAQ,GNG10
Apelin Muscle Signaling Pathway	2.74	0.0417	1.37	#NUM!	GNAQ,GNG10
Gap Junction Signaling	2.66	0.0152	1.36	#NUM!	GNAQ,MAP3K2,SOS2
Ephrin Receptor Signaling	2.64	0.0149	1.36	#NUM!	GNAQ,GNG10,SOS2
Molecular Mechanisms of Cancer	2.58	0.00899	1.35	#NUM!	CFLAR,GNAQ,GNG10,SOS2
Role of NFAT in Cardiac Hypertrophy	2.53	0.0136	1.33	#NUM!	GNAQ,GNG10,SOS2
ERK5 Signaling	2.39	0.0278	1.31	#NUM!	GNAQ,MAP3K2
Ephrin B Signaling	2.39	0.0278	1.31	#NUM!	GNAQ,GNG10
Axonal Guidance Signaling	2.38	0.00791	1.31	#NUM!	GNAQ,GNG10,PLXNC1,SOS2
Cardiac Hypertrophy Signaling	2.33	0.0116	1.31	#NUM!	GNAQ,GNG10,MAP3K2
IL-7 Signaling Pathway	2.33	0.0256	1.31	#NUM!	BCL6,SOS2
Renal Cell Carcinoma Signaling	2.31	0.025	1.31	#NUM!	SOS2,TGFA
Colorectal Cancer Metastasis Signaling	2.28	0.0112	1.31	#NUM!	GNAQ,GNG10,SOS2
JAK/STAT Signaling	2.28	0.0244	1.31	#NUM!	GNAQ,SOS2
Opioid Signaling Pathway	2.25	0.0109	1.31	#NUM!	GNAQ,GNG10,SOS2
Huntington's Disease Signaling	2.23	0.0107	1.31	#NUM!	GNAQ,GNG10,SOS2
Unfolded protein response	2.21	0.0222	1.31	#NUM!	DDIT3,DNAJC3
Non-Small Cell Lung Cancer Signaling	2.17	0.0213	1.31	#NUM!	SOS2,TGFA
IL-1 Signaling	2.17	0.0213	1.31	#NUM!	GNAQ,GNG10
ERBB Signaling	2.17	0.0213	1.31	#NUM!	SOS2,TGFA
CREB Signaling in Neurons	2.12	0.00664	1.27	#NUM!	GNAQ,GNG10,SOS2,TGFA
α-Adrenergic Signaling	2.07	0.0189	1.24	#NUM!	GNAQ,GNG10
GPCR-Mediated Nutrient Sensing in Enteroendocrine Cells	1.99	0.0172	1.23	#NUM!	GNAQ,GNG10
Neuregulin Signaling	1.99	0.0171	1.23	#NUM!	SOS2,TGFA
FAK Signaling	1.99	0.0171	1.23	#NUM!	ARHGAP26,SOS2
NGF Signaling	1.98	0.0169	1.23	#NUM!	MAP3K2,SOS2
Cholecystokinin/Gastrin-mediated Signaling	1.97	0.0168	1.23	#NUM!	GNAQ,SOS2
Renin-Angiotensin Signaling	1.97	0.0167	1.23	#NUM!	GNAQ,SOS2
Gαs Signaling	1.96	0.0165	1.23	#NUM!	GNAQ,GNG10
Glioma Signaling	1.94	0.0161	1.23	#NUM!	SOS2,TGFA
Synaptic Long Term Potentiation	1.91	0.0155	1.23	#NUM!	GNAQ,PPP1R3D
P2Y Purigenic Receptor Signaling Pathway	1.91	0.0155	1.23	#NUM!	GNAQ,GNG10
fMLP Signaling in Neutrophils	1.89	0.0153	1.23	#NUM!	GNAQ,GNG10
GABA Receptor Signaling	1.89	0.0153	1.23	#NUM!	GNAQ,GNG10
HGF Signaling	1.89	0.0152	1.23	#NUM!	MAP3K2,SOS2
p70S6K Signaling	1.89	0.0152	1.23	#NUM!	GNAQ,SOS2
CCR3 Signaling in Eosinophils	1.87	0.0148	1.22	#NUM!	GNAQ,GNG10
Apelin Endothelial Signaling Pathway	1.84	0.0144	1.21	#NUM!	GNAQ,GNG10
Insulin Receptor Signaling	1.84	0.0143	1.21	#NUM!	PPP1R3D,SOS2
Endocannabinoid Cancer Inhibition Pathway	1.82	0.014	1.21	#NUM!	DDIT3,GNAQ
Protein Kinase A Signaling	1.81	0.00746	1.21	#NUM!	GNAQ,GNG10,PPP1R3D
Estrogen Receptor Signaling	1.8	0.00743	1.21	#NUM!	GNAQ,GNG10,SOS2
Endocannabinoid Neuronal Synapse Pathway	1.8	0.0136	1.21	#NUM!	GNAQ,GNG10
Relaxin Signaling	1.76	0.0131	1.19	#NUM!	GNAQ,GNG10
Aldosterone Signaling in Epithelial Cells	1.71	0.0122	1.14	#NUM!	DNAJC3,SOS2
Human Embryonic Stem Cell Pluripotency	1.7	0.012	1.14	#NUM!	GNAQ,GNG10
CXCR4 Signaling	1.69	0.012	1.14	#NUM!	GNAQ,GNG10
Androgen Signaling	1.68	0.0118	1.14	#NUM!	GNAQ,GNG10
Gαq Signaling	1.68	0.0118	1.14	#NUM!	GNAQ,GNG10
Dopamine-DARPP32 Feedback in cAMP Signaling	1.63	0.011	1.1	#NUM!	GNAQ,PPP1R3D
Production of Nitric Oxide and Reactive Oxygen Species in Macrophages	1.59	0.0105	1.06	#NUM!	MAP3K2,PPP1R3D
PPARα/RXRα Activation	1.58	0.0104	1.06	#NUM!	GNAQ,SOS2
SAPK/JNK Signaling	1.56	0.00598	1.06	#NUM!	GNG10,MAP3K2,SOS2
Natural Killer Cell Signaling	1.55	0.0101	1.06	#NUM!	MAP3K2,SOS2
Adrenomedullin signaling pathway	1.55	0.0101	1.06	#NUM!	GNAQ,SOS2
Thrombin Signaling	1.51	0.00952	1.04	#NUM!	GNAQ,GNG10
IL-8 Signaling	1.51	0.00948	1.04	#NUM!	GNAQ,GNG10
Integrin Signaling	1.5	0.00939	1.04	#NUM!	ARHGAP26,SOS2
Autophagy	1.5	0.00939	1.04	#NUM!	DDIT3,TGFA
ERK/MAPK Signaling	1.49	0.00935	1.04	#NUM!	PPP1R3D,SOS2
RHOGDI Signaling	1.49	0.0093	1.04	#NUM!	GNAQ,GNG10
Cardiac Hypertrophy Signaling (Enhanced)	1.48	0.00558	1.04	#NUM!	GNAQ,GNG10,MAP3K2
EIF2 Signaling	1.46	0.00893	1.02	#NUM!	DDIT3,SOS2
HER-2 Signaling in Breast Cancer	1.45	0.00881	1.02	#NUM!	SOS2,TGFA
AMPK Signaling	1.4	0.00826	0.971	#NUM!	GNAQ,GNG10
Role of NFAT in Regulation of the Immune Response	1.38	0.00509	0.963	#NUM!	GNAQ,GNG10,SOS2
Sperm Motility	1.36	0.00787	0.947	#NUM!	GNAQ,GNG10
Complement System	1.32	0.027	0.917	#NUM!	CR1
Signaling by Rho Family GTPases	1.32	0.00746	0.917	#NUM!	GNAQ,GNG10
B Cell Receptor Signaling	1.31	0.00477	0.917	#NUM!	BCL6,MAP3K2,SOS2
Monocyte cell-Specific Hub Genes
Ingenuity Canonical Pathways	-log(p-value)	Ratio	-log(B-H p-value)	z-score	Molecules
Putrescine Degradation III	3.65	0.0952	1.55	#NUM!	ALDH2,SAT2
LPS/IL-1 Mediated Inhibition of RXR Function	2.64	0.012	1.16	#NUM!	ALDH2,CD14,SLC27A1
IL-10 Signaling	2.58	0.0278	1.16	#NUM!	CD14,HMOX1
Macropinocytosis Signaling	2.53	0.0263	1.16	#NUM!	CD14,CSF1R
Heme Degradation	2.37	0.25	1.16	#NUM!	HMOX1
Spermine and Spermidine Degradation I	2.37	0.25	1.16	#NUM!	SAT2
Phenylethylamine Degradation I	2.37	0.25	1.16	#NUM!	ALDH2
Neuroinflammation Signaling Pathway	2.36	0.00952	1.16	#NUM!	CD86,CSF1R,HMOX1
Fatty Acid Activation	1.83	0.0714	0.804	#NUM!	SLC27A1
Phenylalanine Degradation IV (Mammalian, via Side Chain)	1.83	0.0714	0.804	#NUM!	ALDH2
Choline Biosynthesis III	1.8	0.0667	0.804	#NUM!	HMOX1
Histamine Degradation	1.75	0.0588	0.804	#NUM!	ALDH2
γ-linolenate Biosynthesis II (Animals)	1.72	0.0556	0.804	#NUM!	SLC27A1
Mitochondrial L-carnitine Shuttle Pathway	1.72	0.0556	0.804	#NUM!	SLC27A1
HIF1α Signaling	1.69	0.00962	0.804	#NUM!	HMOX1,SAT2
mTOR Signaling	1.68	0.00943	0.804	#NUM!	HMOX1,RPS6KA4
Fatty Acid α-oxidation	1.68	0.05	0.804	#NUM!	ALDH2
Role of Osteoblasts, Osteoclasts and Chondrocytes in Rheumatoid Arthritis	1.63	0.00893	0.793	#NUM!	CSF1R,FZD2
Ethanol Degradation IV	1.62	0.0435	0.793	#NUM!	ALDH2
Tryptophan Degradation X (Mammalian, via Tryptamine)	1.58	0.04	0.78	#NUM!	ALDH2
Dopamine Degradation	1.52	0.0345	0.754	#NUM!	ALDH2
Ethanol Degradation II	1.48	0.0312	0.754	#NUM!	ALDH2
Fatty Acid β-oxidation I	1.45	0.0294	0.754	#NUM!	SLC27A1
Phagosome Formation	1.45	0.00435	0.754	#NUM!	CD14,FZD2,HMOX1
Noradrenaline and Adrenaline Degradation	1.44	0.0286	0.754	#NUM!	ALDH2
Xenobiotic Metabolism Signaling	1.43	0.00694	0.754	#NUM!	ALDH2,HMOX1
MIF-mediated Glucocorticoid Regulation	1.43	0.0278	0.754	#NUM!	CD14
B Cell Development	1.35	0.0233	0.706	#NUM!	CD86
MIF Regulation of Innate Immunity	1.34	0.0227	0.706	#NUM!	CD14
Role of IL-17F in Allergic Inflammatory Airway Diseases	1.33	0.0222	0.706	#NUM!	RPS6KA4
iNOS Signaling	1.31	0.0213	0.701	#NUM!	CD14

## Sheet: ST7. Predication
Table S7. The 10 Genes Used as Predictors of Poor and Good 90-day mRS Outcomes
Probeset ID	GeneSymbol	p-value(mRS) For Training Set (n=25)	Fold-Change(Poor vs. Good) For Training Set (n=25)
238835_at	AVPR1A	6.07409e-05	-1.09066
1568796_at	CCDC157	0.000920226	1.09568
204679_at	KCNK1	0.00130976	-1.05027
228158_at	LOC645166	0.0017287	1.07729
225790_at	MSRB3	0.00516956	1.08727
241291_at	LINC01541	0.00588071	1.03102
225016_at	APCDD1	0.00594966	1.07596
236038_at	RNF150	0.00605225	1.05787
213763_at	HIPK2	0.00658901	-1.07266
1569426_at	LOC100996342	0.00736834	1.07581

## Sheet: ST8
Table S8. Genes Regulated by tPA in a Rat Stroke Model (Jickling et al., 2010) Overlapped with the 5 hours and 24 hours Outcome Genes in This Study
Analysis	p-value	Overlapping Genes
Poor vs Control at ≤3 vs tPA Genes	0.82	ABCG1, ABHD5, AGPAT3, B4GALT1, FNDC3B, IL1R2, MMP9, PGLYRP1, PPP1R3B, PRKAA1, RRM2, SLC22A4
Poor vs Control at 5h vs tPA Genes	0.92	ABCG1, ACP6, ANXA1, CAMK4, FNDC3B, IL1R2, MLLT3, PGLYRP1, PPP1R3B, RAB43, SLC22A4, STAT5B
Poor vs Control at 24h vs tPA Genes	0.96	AGPAT3, ATRX, FNDC3B, GFI1B, HS2ST1, LYL1, OLR1, PPFIBP1, PPP1R3B, SLC22A4, SNX16, UBE2J1
Good vs Control at ≤3h vs tPA Genes	0.07	ATRX, GATA1, OLR1, RAD23A
Good vs Control at 5h vs tPA Genes	0.005	AGPAT3, ATRX, CENPJ, COX7B, GATA1, GFI1B, KLF1, RAD23A, SLC25A39
Good vs Control at 24h vs tPA Genes	0.68	KLF1
Poor vs Good at ≤3 vs tPA Genes	0.95	ABHD5, ABTB1, ADD2, ANAPC1, B4GALT1, CD5, CENPB, FNDC3B, FXN, IL1R2, PLSCR3, PPP1R3B, RAB23, SLC6A12, SOCS5, SYCP2
Poor vs Good at 5h vs tPA Genes	0.54	ABTB1, ANK1, APLF, B4GALT1, BPNT1, CAMK4, CENPN, FCGR2B, HINT1, KBTBD3, MED21, MLLT3, NARF, PINK1, RWDD3, SIRPA, SNX18, TMIE, UTP15, XPO7, ZNF532
Poor vs Good at 24h vs tPA Genes	0.95	AGPAT3, CD5, CPNE8, FNDC3B, NDUFA7, PPP1R3B, UBE2L6
NIHSS at ≤3 vs tPA Genes	0.74	AMIGO1, ANAPC1, ASB1, ASNS, BCL11B, EARS2, EXOSC2, IL6ST, LMNA, MLLT3, MRPS30, SLC25A4, SMAP2, TCF7, TNNC1
NIHSS at 5h vs tPA Genes	0.6	ASNS, CAMK4, EXOSC2, MLLT6, SLC35F2, TCF7
NIHSS at 24h vs tPA Genes	0.7	ACP6, CD5, MYBPH, TCF7
